# Supplementary material for: Stress drives plasticity in leaf ageing transcriptional dynamics in Arabidopsis thaliana
Source: Nat Plants. 2026 Mar 19;12(4):780–90. doi: 10.1038/s41477-026-02254-3 (PMC13106033; doi:10.1038/s41477-026-02254-3)
Supplement: Supplementary file 8 — Cell class-specific hormone-responsive gene lists. [file 41477_2026_2254_MOESM8_ESM.xlsx]

## Sheet: Hormone Responsive Genes
Supplementary Table 6
Listed here are genes found responsive to transient exogenous hormone treatment.
Also listed here are the hormone responsive genes that overlap significantly with genes found induced during maturation or in response to drought stress
Mesophyll					Epidermal cell class					Vasculature cell class
Gene	log2 fold change	adjusted p-value	hormone		Gene	log2 fold change	adjusted p-value	hormone		Gene	log2 fold change	adjusted p-value	hormone
AT4G13575	-0.660092	1.45212e-09	SA		AT1G60200	-0.641365	0.000138916	SA		AT5G59613	-0.625047	0.0499608	SA
AT3G56340	0.380129	4.27167e-11	CK		AT1G52827	1.22652	8.23865e-09	ABA		AT2G02130	-0.789364	0.04994	SA
AT1G29670	0.775982	1.13318e-17	ABA		AT4G16740	1.32205	3.74049e-07	MJ		AT3G57520	0.753967	0.0473162	ACC
AT5G12050	0.434174	2.54209e-08	24D		AT3G55750	-0.676973	8.4586e-05	SA		AT3G48990	0.677313	0.0445869	ABA
AT2G03420	-0.431127	3.71582e-11	SA		AT4G24350	1.3084	6.7321e-09	MJ		AT2G05070	0.381849	0.0442254	24D
AT5G24780	2.02047	1.79045e-108	MJ		AT2G38750	1.05717	1.66879e-06	MJ		AT2G39010	0.72016	0.0436372	ABA
AT3G22235	1.62718	6.02846e-110	SA		AT5G38980	0.922811	2.63512e-07	SA		AT1G13930	-0.551398	0.0403874	GA
AT1G70940	0.55162	2.98906e-11	24D		AT1G73480	1.2138	5.94277e-09	ABA		AT5G37600	0.739366	0.0403469	SA
AT2G32060	0.372286	2.98397e-11	CK		AT2G39010	-0.634844	5.29614e-09	SA		AT5G56670	-0.727162	0.038778	SA
AT4G23670	0.545441	2.87614e-11	ACC		AT2G38540	0.655537	5.29313e-09	ABA		AT5G44580	0.804972	0.0337436	SA
AT1G20450	1.8387	7.39374e-131	ABA		AT4G23600	1.33737	1.04179e-07	MJ		AT2G02130	-0.883846	0.0315335	24D
AT3G14420	-0.368644	2.86117e-11	SA		AT3G47295	1.44279	1.10638e-09	ABA		AT1G08380	0.261145	0.0313817	SA
AT1G67740	-0.396946	2.7439e-11	24D		AT5G08760	1.27326	6.01581e-10	SA		AT5G58140	-0.668979	0.0310589	SA
AT3G29390	-0.41182	1.1364e-11	SA		AT4G33010	-0.631273	0.000123383	BR		AT2G30766	0.597115	0.0288583	CK
AT5G06980	0.494329	1.48135e-08	ACC		AT1G10060	1.17678	7.30272e-05	GA		AT1G22710	-1.13637	0.0287964	24D
AT4G10120	0.553818	2.51894e-11	GA		AT1G76180	1.00407	4.73915e-10	ABA		AT2G01008	-0.955739	0.0278228	24D
AT4G39200	0.287729	9.33284e-12	CK		AT4G02380	1.34089	3.74812e-10	SA		AT2G37220	-0.626527	0.0273106	SA
AT3G57470	-0.297765	1.42255e-07	24D		AT1G08810	1.03128	0.000334673	GA		AT2G10940	0.328824	0.0262131	CK
AT4G02520	1.69387	1.84839e-135	SA		AT3G46970	-0.710165	4.64767e-08	SA		AT4G10340	0.303428	0.0256256	24D
AT3G28940	0.450578	9.89326e-09	SA		AT1G56340	-0.497526	7.03651e-05	SA		AT5G64040	-0.737142	0.0214689	BR
AT5G42650	1.92524	7.92435e-168	MJ		AT1G45201	1.31434	3.06842e-08	MJ		AT2G34250	0.804439	0.0202625	SA
AT1G55960	0.683311	1.1857e-20	GA		AT4G16870	-0.756816	3.56092e-07	CK		AT5G57180	-0.728671	0.0200923	SA
AT5G22580	0.465366	8.10601e-12	SA		AT3G52590	-0.929404	3.0653e-10	SA		AT1G67870	-1.25846	0.0189812	24D
AT3G55330	-0.447331	7.49976e-12	SA		AT1G75040	1.35338	1.77127e-10	SA		AT2G29630	-0.637386	0.0187078	SA
AT4G33865	-0.526094	6.85472e-12	SA		AT1G68530	1.01016	1.27981e-10	ABA		AT5G03760	-0.880953	0.018248	SA
AT3G16840	-0.399367	9.21139e-09	SA		AT5G28300	-0.644485	6.98958e-05	SA		AT2G15890	0.645358	0.0181538	BR
AT2G29290	-0.421972	5.44354e-12	SA		AT1G14880	1.3487	5.28356e-11	SA		AT1G21130	0.766666	0.0179888	SA
AT1G78680	0.594685	3.16874e-12	MJ		AT3G25760	1.39484	4.06148e-12	MJ		AT5G26340	0.929915	0.0176533	SA
AT4G05050	0.511365	2.32167e-12	SA		AT3G01490	-0.642964	9.25361e-05	SA		AT3G22120	-0.808888	0.017508	GA
AT3G54050	-0.387499	9.03157e-09	SA		AT1G72150	-0.569141	4.56936e-05	ACC		AT5G27700	-0.647533	0.0164981	SA
AT2G45820	-0.394555	8.67755e-09	SA		AT3G16370	0.694311	4.48893e-05	ABA		AT1G29395	1.01521	0.0160811	ABA
AT5G61170	0.364254	1.71718e-12	CK		AT4G31800	1.51649	1.14748e-12	SA		AT2G22190	-0.812026	0.0157563	SA
AT1G17880	0.336022	1.75287e-12	CK		AT1G24020	-0.679942	8.2309e-05	24D		AT3G16240	0.440217	0.0153688	CK
AT3G04550	-0.431598	8.64356e-09	SA		AT4G05320	0.547289	4.35154e-05	SA		AT2G26080	0.634143	0.0139691	GA
AT3G62750	-0.374068	4.28803e-08	24D		AT1G78580	1.36567	0.000116879	ABA		AT1G01470	0.8416	0.0128521	ABA
AT2G21210	0.462243	1.42076e-12	GA		AT3G53420	1.05661	4.62452e-13	ABA		AT4G05631	-1.03963	0.0118475	CK
AT5G57180	-0.476248	1.09595e-12	SA		AT3G11410	1.34722	1.91416e-13	ABA		AT2G24090	-0.61035	0.0114633	SA
AT3G59780	-0.412404	7.48153e-09	SA		AT4G00360	0.886886	4.16954e-05	ABA		AT2G39730	0.378029	0.0113075	GA
AT5G19510	0.384384	1.08613e-12	CK		AT2G05380	1.11859	1.42358e-13	SA		AT3G18080	-0.885119	0.0111973	ACC
AT1G08550	-0.454571	3.79873e-13	SA		AT5G54610	1.54065	1.14376e-13	SA		AT5G67300	0.917376	0.0107731	MJ
AT5G64140	0.340771	4.223e-08	CK		AT1G79830	-0.569716	9.84315e-05	SA		AT2G06050	0.896485	0.00948201	MJ
AT1G22430	-0.432367	1.61973e-13	SA		AT2G05520	0.571698	4.14987e-14	SA		AT3G62550	-0.811225	0.00929756	ACC
AT5G60360	0.525528	1.54792e-13	ABA		AT4G33010	-0.834892	1.58409e-14	SA		AT4G33865	-0.710426	0.00843118	SA
AT4G33300	0.725123	1.90737e-21	SA		AT5G57050	1.25919	5.43315e-08	ABA		AT1G62480	0.699322	0.00830567	ACC
AT1G20330	0.409616	1.48299e-13	CK		AT4G38770	0.815449	1.00397e-14	ABA		AT1G52300	-0.619064	0.0079204	SA
AT1G19960	2.01323	2.1398e-178	SA		AT1G19570	1.06739	6.0672e-09	MJ		AT4G38770	0.817528	0.00749392	ABA
AT3G53260	0.634861	1.15337e-13	ACC		AT5G02940	1.51123	4.96659e-15	MJ		AT1G12240	0.948593	0.00731084	MJ
AT5G44190	-0.507425	1.74244e-12	SA		AT1G20450	-0.700814	7.83256e-05	SA		AT1G04800	0.72819	0.00715255	SA
AT5G19220	-0.541706	2.82064e-22	SA		AT2G47730	1.21412	3.21083e-12	SA		AT4G04610	0.840121	0.00673731	MJ
AT1G21250	2.09915	1.49388e-196	SA		AT5G38410	0.30303	3.77288e-10	CK		AT1G20020	-0.554615	0.00672866	ACC
AT4G21215	-0.42142	7.26147e-13	SA		AT3G58120	-0.698076	7.80797e-05	ACC		AT1G13930	0.7324	0.00654882	ABA
AT1G77940	-0.540729	9.9776e-14	SA		AT5G22570	1.69936	4.72412e-15	SA		AT3G20390	0.864234	0.00652271	MJ
AT5G54250	-0.600356	6.82292e-23	SA		AT4G18440	1.54177	4.66117e-14	MJ		AT5G26000	-0.264839	0.00642062	SA
AT3G02080	0.314335	1.36633e-07	CK		AT3G54500	0.850537	0.000320201	GA		AT4G04840	1.00874	0.00632156	MJ
AT5G42270	0.250031	0.0302041	GA		AT1G55350	-0.473734	0.0148277	SA		AT5G56010	0.744246	0.00620552	SA
AT4G27520	-0.31585	0.0242583	SA		AT5G67030	0.786467	0.0142236	GA		AT5G62920	0.809951	0.00599032	CK
AT3G17050	0.378059	1.17876e-07	GA		AT1G16960	1.00588	0.000293636	ABA		AT4G14270	0.797848	0.00593994	ABA
AT4G37470	0.602855	5.40845e-14	ABA		AT2G34420	0.318076	2.3184e-15	24D		AT5G40450	-1.13798	0.00584781	ABA
AT4G02510	-0.377625	1.0647e-07	SA		AT5G26340	0.886425	0.000277421	SA		AT4G35790	0.946866	0.00571274	ABA
AT5G15200	0.348467	4.57249e-14	CK		AT3G16240	0.768862	8.18294e-16	CK		AT3G16080	-0.704731	0.00564225	SA
AT1G19670	2.35757	9.29695e-221	MJ		AT2G34430	0.393116	1.2937e-11	SA		AT2G46650	0.922816	0.00536043	MJ
AT3G19820	0.254779	0.0188907	MJ		AT2G45070	0.778223	0.0135421	SA		AT5G50950	1.04065	0.00524998	ABA
AT5G18030	0.567212	2.18251e-14	GA		AT1G02205	1.60108	7.22393e-16	ABA		AT1G68530	1.16547	0.00515979	ABA
AT2G34860	-0.353705	0.00966508	SA		AT1G20620	-0.521571	0.0131689	GA		AT3G15353	-1.50196	0.00437138	24D
AT1G30230	-0.438688	1.02365e-07	SA		AT4G00430	-0.661319	0.00024606	SA		AT1G15820	0.316672	0.00429378	SA
AT5G52310	2.66141	6.42459e-253	ABA		AT1G52000	1.40607	2.66894e-12	MJ		AT5G18080	0.978225	0.00428125	24D
AT3G07460	0.316827	0.00784164	ABA		AT5G53460	-0.452979	0.0131637	CK		AT5G62280	0.87749	0.0040708	24D
AT5G27850	0.383887	1.79101e-14	CK		AT5G40450	-1.5823	6.04592e-17	ABA		AT3G18080	-0.785234	0.00386186	24D
AT3G19820	-0.306505	0.0063066	GA		AT4G21910	0.966534	0.0125495	MJ		AT1G61520	0.334405	0.00354592	SA
AT1G16880	-0.463501	7.71935e-15	SA		AT3G28220	1.69347	5.21245e-17	MJ		AT1G27400	-0.779102	0.00329773	SA
AT1G29430	0.655903	1.48242e-13	24D		AT3G56020	-0.77863	4.9998e-05	SA		AT1G64720	0.483904	0.00321058	24D
AT1G31580	1.70691	0	SA		AT3G55500	2.93531	3.82458e-14	ABA		AT5G02380	-1.21582	0.00296366	24D
AT2G14560	3.37164	0	SA		AT5G24770	2.06569	3.39438e-26	MJ		AT2G36830	-0.666644	0.00295525	SA
AT3G56400	2.70883	0	SA		AT4G32850	-0.599748	0.0496436	CK		AT4G21910	1.1092	0.00280876	MJ
AT1G11310	0.717505	2.13998e-15	SA		AT5G42650	1.50932	1.5391e-17	MJ		AT1G58602	0.280796	0.00277076	SA
AT3G22380	-0.272344	0.00389385	SA		AT5G11740	-0.465009	0.0109986	ACC		AT2G25450	0.857189	0.00253448	MJ
AT5G44568	2.91585	0	SA		AT3G21250	-0.588193	0.0441231	CK		AT1G13440	-0.649777	0.0024865	24D
AT1G52400	2.92242	0	MJ		AT2G06520	0.277035	0.0407243	CK		AT1G12900	0.609691	0.00239396	GA
AT1G30360	0.445274	6.785e-09	ABA		AT1G66880	1.02795	2.72394e-05	SA		AT4G00430	-0.707583	0.00228828	SA
AT4G05180	-0.361169	1.47489e-15	SA		AT1G02450	1.7574	4.83391e-19	SA		AT3G14230	0.942216	0.00217125	ACC
AT2G37190	0.297759	6.1823e-09	CK		AT1G65800	1.04701	2.21397e-05	SA		AT2G13790	1.02462	0.00216925	SA
AT5G46020	-0.375639	5.8371e-09	SA		AT2G45960	-0.604299	1.94052e-05	SA		AT3G22890	0.819136	0.00197795	MJ
AT1G70890	0.514774	5.14104e-09	ABA		AT1G21270	0.963557	1.2195e-05	SA		AT1G28330	0.720691	0.00188852	BR
AT5G41520	0.402971	1.33132e-15	CK		AT2G34420	0.369705	2.71032e-20	SA		AT2G44080	0.872409	0.0017963	ACC
AT3G51920	0.608956	1.28661e-15	SA		AT1G35710	1.95587	2.41633e-20	SA		AT2G40205	-0.69439	0.00174819	24D
AT2G14890	0.501281	4.3477e-09	ABA		AT3G44310	0.466433	1.04502e-05	MJ		AT1G55490	-0.991841	0.00162757	BR
AT5G22650	0.390011	4.25373e-09	CK		AT3G22120	-0.648416	8.15638e-06	GA		AT4G38740	-1.0124	0.00131747	24D
AT1G55330	0.411302	7.58789e-16	CK		AT1G66970	1.45461	4.30428e-21	SA		AT3G62550	-0.836509	0.00130807	SA
AT4G13615	0.345908	0.00345148	SA		AT3G45780	-0.533117	0.0105437	MJ		AT3G16640	0.39987	0.00124347	ACC
AT1G21130	0.505322	3.3583e-16	SA		AT3G04210	1.60566	5.37044e-22	SA		AT2G34430	0.325768	0.00101894	SA
AT3G62290	0.332633	0.00203524	ABA		AT2G13790	0.849742	0.00959623	SA		AT1G64370	-1.43577	0.000829755	24D
AT2G42540	-0.556332	2.27367e-09	SA		AT2G22980	-0.63576	7.28584e-06	SA		AT4G28080	-0.732891	0.000668378	SA
AT2G10940	0.261314	1.30923e-24	CK		AT1G32640	1.53276	1.76471e-15	MJ		AT2G43530	0.988037	0.00065666	MJ
AT2G21380	-0.458049	7.79799e-17	SA		AT4G02520	1.41357	5.34471e-23	SA		AT5G02760	0.935978	0.000616118	24D
AT2G23430	-0.3684	9.91766e-08	SA		AT1G28290	-0.855663	0.000227503	24D		AT3G09500	-0.74382	0.000596173	SA
AT1G13930	-0.520581	3.28716e-17	GA		AT1G72930	1.64158	3.94856e-23	SA		AT4G00780	-0.834892	0.000572275	24D
AT4G22690	0.323276	0.00156835	SA		AT4G18970	-0.732646	0.00921517	MJ		AT3G57520	0.859253	0.000458255	MJ
AT1G52300	-0.449192	3.94005e-08	SA		AT3G16640	0.399965	8.70571e-05	24D		AT1G12090	0.476658	0.0004556	CK
AT4G26530	-0.410847	8.11147e-08	MJ		AT1G52360	-0.431696	0.000181568	24D		AT3G25717	1.01799	0.000419771	24D
AT3G11510	0.306788	1.66746e-09	CK		AT3G15353	0.811729	5.26398e-06	SA		AT3G54890	0.30496	0.000378188	24D
AT1G76080	0.265133	3.00119e-08	CK		AT3G13520	0.89226	8.59323e-05	ABA		AT5G38980	0.744585	0.000363359	SA
AT4G30690	-0.330728	1.35646e-09	SA		AT1G72450	1.09473	4.43553e-06	MJ		AT2G05380	0.723537	0.000328257	SA
AT1G67430	-0.585113	2.80631e-17	SA		AT3G50480	1.68333	5.10646e-26	SA		AT1G29920	0.363759	0.000319742	24D
AT3G04920	0.302075	5.72078e-08	CK		AT1G67870	0.909893	0.000147415	SA		AT3G52590	-0.764657	0.000303731	SA
AT5G49760	0.646338	4.95327e-18	SA		AT2G15970	1.85897	7.44691e-37	ABA		AT5G42980	-1.04529	0.000277967	24D
AT2G21170	-0.437868	1.15752e-09	SA		AT1G01470	1.20275	4.40013e-06	ABA		AT2G30570	0.449581	0.000225103	SA
AT4G24770	-0.462129	3.34009e-18	SA		AT1G52400	1.60112	4.69429e-49	MJ		AT5G47370	1.00222	0.00014942	24D
AT5G13650	0.25203	0.00129689	GA		AT1G11840	-0.657396	0.00913622	SA		AT4G22890	-0.861382	0.000144551	SA
AT5G20700	0.453976	1.00724e-09	ABA		AT4G34000	1.00941	4.17513e-06	ABA		AT5G54770	-0.445673	0.000129023	CK
AT1G07110	-0.504088	2.78979e-18	SA		AT5G44568	2.57108	7.79824e-51	SA		AT2G31880	1.04379	0.000108438	SA
AT2G19740	0.394402	9.47722e-10	CK		AT5G52900	0.97911	2.43975e-06	24D		AT3G23030	1.13504	9.21395e-05	24D
AT4G17340	0.422367	0.000672859	ABA		AT2G15890	-0.640212	0.00821341	GA		AT3G28540	1.20538	8.82568e-05	SA
AT4G18100	0.373018	2.64516e-14	CK		AT1G68010	-0.58822	1.13488e-05	SA		AT1G66100	1.07619	7.59417e-05	MJ
AT3G14205	-0.397399	8.15287e-10	SA		AT4G16860	-1.40488	2.0706e-06	ABA		AT1G10760	-0.869002	6.4862e-05	SA
AT5G36170	-0.349645	8.02352e-10	SA		AT3G18490	0.853528	1.66007e-06	ABA		AT3G60245	-0.898555	6.32343e-05	SA
AT5G14780	0.756152	1.99414e-18	ABA		AT2G42540	2.67361	2.69072e-56	ABA		AT5G23010	1.09879	5.41122e-05	MJ
AT1G07650	0.701926	4.14358e-19	SA		AT5G52310	2.67257	4.79935e-65	ABA		AT2G30860	-1.0604	4.20892e-05	24D
AT1G19450	0.405075	7.81552e-10	CK		AT5G15970	0.830892	1.57989e-06	MJ		AT3G19710	1.02421	3.96074e-05	MJ
AT2G45960	-0.542556	3.52813e-19	SA		AT5G03350	2.96228	5.97864e-66	SA		AT2G34430	0.354343	3.53232e-05	24D
AT3G18390	-0.406951	7.46804e-10	SA		AT4G38420	1.04854	1.48205e-06	GA		AT3G16770	0.970333	3.21238e-05	ACC
AT5G56850	-0.567009	1.20054e-19	SA		AT4G14400	2.21586	4.15798e-74	SA		AT1G68010	-0.829384	3.09497e-05	SA
AT5G16130	0.345704	7.06613e-10	CK		AT4G13850	-0.572648	1.40895e-06	24D		AT5G66580	1.0283	2.99208e-05	24D
AT4G23750	0.649125	1.11277e-19	CK		AT5G15970	2.73873	7.40333e-81	ABA		AT1G49750	0.867207	2.93326e-05	SA
AT1G73170	-0.452623	4.87999e-15	SA		AT3G53420	-0.576422	9.33342e-06	SA		AT1G01320	-0.785117	1.73254e-05	SA
AT1G31540	0.774625	9.1643e-20	SA		AT2G14560	3.3673	4.28105e-93	SA		AT1G21270	1.07734	1.70058e-05	SA
AT3G13920	0.338449	6.53499e-10	CK		AT2G35630	-0.615882	1.12981e-06	SA		AT1G20020	-0.65712	1.568e-05	SA
AT4G21870	0.760725	4.38996e-20	ACC		AT5G42530	1.70742	6.4856e-118	SA		AT5G19250	0.896464	1.42631e-05	SA
AT5G05170	0.285398	0.000348337	GA		AT4G34710	0.783215	0.00815187	MJ		AT4G30530	1.21259	6.93605e-06	MJ
AT5G11740	0.392401	4.19934e-21	CK		AT1G31580	2.03345	9.38723e-148	SA		AT3G16470	1.01297	6.90433e-06	MJ
AT3G16240	-0.527195	7.20628e-23	SA		AT2G25510	2.23961	1.76782e-166	SA		AT4G39940	1.13323	5.49122e-06	MJ
AT1G74880	-0.283507	0.000278311	SA		AT1G56660	1.05588	0.00737282	GA		AT1G10470	0.863498	4.03849e-06	CK
AT3G02560	0.355114	6.26994e-10	CK		AT3G54890	0.29292	1.07867e-06	CK		AT4G02380	1.17754	3.46432e-06	SA
AT1G02120	0.448286	0.000268084	SA		AT5G40450	-0.565593	0.00678068	CK		AT4G23600	1.35053	3.44628e-06	MJ
AT2G31040	-0.403325	3.6746e-10	SA		AT3G62290	-0.681297	8.72834e-07	SA		AT2G40205	-0.802253	3.34242e-06	SA
AT1G15930	0.337752	5.50779e-08	CK		AT1G29395	0.882401	0.000143406	ABA		AT4G13510	1.11344	2.62139e-06	SA
AT5G24165	-0.632816	6.34057e-23	SA							AT1G14880	1.35777	2.49033e-06	SA
AT1G14320	0.280704	2.99228e-10	CK		AT1G10760	-0.740172	5.66276e-07	SA		AT3G28220	1.31236	1.55302e-06	MJ
AT3G18890	-0.553514	4.35632e-23	SA							AT3G51950	-0.930092	1.12511e-06	SA
AT5G20290	0.40423	1.31932e-23	CK							AT2G01008	-1.28832	8.20518e-07	CK
AT4G26530	-0.544817	6.01333e-24	SA							AT2G47730	1.16587	7.35145e-07	SA
AT3G20390	0.708677	2.78709e-24	MJ							AT5G55450	1.17966	6.63103e-07	SA
AT1G62380	0.650761	1.70157e-25	ACC							AT5G08760	1.27572	5.38956e-07	SA
AT1G60000	-0.281293	0.000235807	SA		AT4G13850	-0.591974	0.00641682	GA		AT2G30860	0.776234	5.15911e-07	MJ
AT2G25080	0.345966	0.000106955	ABA		AT1G06460	-0.521369	0.00624025	SA		AT4G33050	1.28256	4.60273e-07	SA
AT4G36130	0.314178	4.45755e-05	CK		AT5G43700	-0.502806	0.00561685	MJ		AT5G15970	0.809788	4.38626e-07	MJ
AT5G18050	0.715403	8.46483e-17	24D		AT2G43530	1.02822	1.39483e-06	MJ		AT1G72450	1.21667	3.67711e-07	MJ
AT2G23120	0.872036	1.85106e-27	ABA							AT5G54270	0.428148	2.6631e-07	SA
AT1G10670	0.377984	4.06243e-05	ABA		AT3G14205	-0.503919	0.0049785	SA		AT4G24350	1.21398	2.17254e-07	MJ
AT5G44580	0.757431	2.38558e-28	SA							AT5G50950	1.37583	2.04535e-07	MJ
AT5G61210	0.85593	1.76183e-31	SA							AT1G19570	1.18878	1.66818e-07	MJ
AT5G40450	-1.07751	7.50549e-33	ABA							AT2G39730	0.487927	9.70743e-08	24D
AT3G26510	0.507003	3.83558e-05	BR		AT5G15230	0.842325	0.00439948	GA		AT4G38550	1.09371	8.61522e-08	SA
AT4G05320	0.528019	2.98681e-33	SA							AT3G44310	0.897808	5.77902e-08	MJ
AT3G04400	0.36751	6.38862e-17	CK		AT5G66580	1.07246	1.15445e-06	24D		AT5G24210	1.35175	4.34069e-08	SA
AT4G08850	0.906144	1.12548e-34	SA							AT5G54770	-0.535763	4.27213e-08	SA
AT1G14880	1.51614	5.10465e-74	SA							AT3G14840	1.02909	3.63757e-08	SA
AT3G25760	1.73117	2.82942e-96	MJ							AT5G52900	1.47353	3.43511e-08	24D
AT1G05850	0.318026	2.68885e-05	ACC		AT1G17140	-0.549479	0.0038737	MJ		AT2G05100	0.457032	3.22025e-08	24D
AT3G01290	1.67465	5.10208e-105	SA							AT3G25760	1.31335	2.10437e-08	MJ
AT1G31812	0.383181	2.11201e-05	ABA		AT5G63180	-0.549355	0.00354392	SA		AT1G52000	1.38007	1.83119e-08	MJ
AT2G22540	-0.332728	1.16429e-05	SA		AT5G54770	-0.423857	0.00342724	SA		AT1G52410	1.48455	1.74005e-08	MJ
AT4G08870	1.6581	2.72603e-106	MJ							AT1G16410	1.25971	1.48949e-08	MJ
AT4G26190	-0.353625	6.78579e-06	SA		AT4G01150	-0.487481	0.00317117	ACC		AT5G02940	1.46553	1.39499e-08	MJ
AT5G24490	-0.362232	6.50162e-06	SA		AT4G05631	-0.708053	0.00302106	CK		AT2G34420	0.307747	1.08182e-08	24D
AT5G56670	-0.395666	5.84379e-06	SA		AT1G19835	-0.707345	0.00267025	SA		AT3G01290	1.28622	1.03243e-08	SA
AT1G32700	0.521422	1.3758e-10	SA		AT5G35170	-0.601534	3.72478e-07	SA		AT5G54270	0.487375	4.54395e-09	24D
AT4G18440	1.76872	3.57607e-119	MJ		AT4G03210	-0.62751	0.0198723	24D		AT1G59870	0.984085	4.0011e-09	SA
AT1G43670	-0.365065	5.14693e-06	SA		AT4G28080	-0.502497	0.0018416	SA		AT5G28540	0.987134	3.6865e-09	SA
AT5G49360	0.320032	0.0486387	GA		AT1G54580	-0.596389	0.0186208	ACC		AT5G24780	1.51351	3.18056e-09	MJ
AT3G56020	-0.486415	0.0453405	BR		AT4G39330	-0.609269	0.0181342	MJ		AT2G37710	1.4206	2.9776e-09	SA
AT1G07890	0.266421	0.0184866	GA		AT3G24929	-0.593476	0.0164533	SA		AT5G54610	1.45895	2.64795e-09	SA
AT2G39390	0.466243	1.36711e-10	CK		AT1G56340	-0.585245	2.76494e-07	24D		AT4G13770	1.15688	1.24599e-09	MJ
AT2G47470	0.489355	1.00098e-10	SA		AT5G63530	-0.781862	9.51463e-08	SA		AT1G55490	-1.03972	1.00789e-09	SA
AT1G35680	-0.407922	3.78846e-06	SA		AT3G28080	-0.602831	0.00172757	SA		AT1G35710	1.62443	1.08024e-10	SA
AT1G62780	-0.285558	3.56369e-06	SA		AT4G01150	-0.461776	0.00152846	SA		AT2G41100	1.52678	8.74139e-11	SA
AT1G23490	0.312476	2.97167e-06	CK		AT4G14480	1.02312	0.00151109	GA		AT5G06870	1.65479	7.30543e-11	MJ
AT3G16850	-0.357027	2.44604e-06	SA		AT3G08520	-0.50038	0.00149454	SA		AT3G22235	1.5768	2.37438e-11	SA
AT3G56940	-0.28966	2.26569e-06	SA		AT2G01930	-0.53976	0.00128886	SA		AT1G32640	1.44558	1.65163e-11	MJ
AT5G11580	-0.398903	7.44232e-11	SA		AT1G59870	0.659241	2.5128e-08	SA		AT5G64770	1.36731	1.48839e-11	24D
AT5G44130	0.366085	0.0178539	ABA		AT3G52590	-0.585052	0.013982	24D		AT4G18440	1.50227	1.36662e-11	MJ
AT1G12900	0.28004	5.26794e-11	GA		AT1G27400	-0.860833	1.49416e-08	SA		AT1G24147	1.57526	4.38836e-12	SA
AT1G13650	0.287408	0.0145985	GA		AT5G12950	-0.609766	0.00577862	SA		AT3G04210	1.3969	1.01365e-12	SA
AT2G29650	-0.254126	0.0103158	SA		AT1G29670	-0.606759	0.00239079	SA		AT2G34420	0.373995	3.75519e-13	SA
AT1G04270	0.273511	1.14496e-06	CK		AT5G60640	-0.470328	0.00127806	24D		AT4G02520	1.4601	3.62656e-13	SA
AT5G21930	-0.258402	0.00755891	24D		AT2G23760	-0.533415	0.00186171	SA		AT4G31800	1.70364	3.33329e-13	SA
AT4G30190	0.323203	0.00745439	ACC		AT5G20270	0.922254	0.000726439	GA		AT4G08870	1.71117	2.08304e-13	MJ
AT5G40450	-0.454394	9.53981e-07	CK		AT2G40205	-0.665681	0.00114599	SA		AT3G29240	1.51035	1.32676e-13	SA
AT3G04730	0.307586	0.00704451	GA		AT1G67865	0.988386	9.34089e-05	SA		AT2G40750	1.74568	1.21367e-13	SA
AT1G71695	0.338929	0.0067	SA		AT2G07718	-0.604962	4.63557e-05	SA		AT1G02450	1.85054	8.23005e-14	SA
AT5G22780	0.396806	0.00587382	SA		AT3G62750	-0.654424	6.09606e-07	SA		AT3G25770	1.56431	5.93601e-14	MJ
AT3G16140	-0.278037	6.90606e-07	SA		AT3G53990	0.930293	0.0010562	ABA		AT1G66970	1.42607	2.42859e-14	SA
AT1G64860	0.31347	0.00373605	GA		AT2G46430	1.03202	5.59475e-07	SA		AT5G24770	1.90581	1.99482e-14	MJ
AT2G39580	-0.349143	6.60123e-07	24D		AT3G14010	-0.486898	0.000652297	SA		AT1G29930	0.359156	8.55304e-15	24D
AT5G14920	0.436148	5.25861e-11	ABA		AT2G30860	0.906318	1.36476e-08	MJ		AT3G50480	1.72221	2.60588e-15	SA
AT5G28840	-0.341897	5.65943e-07	SA		AT2G26250	0.654641	0.00060849	GA		AT1G72930	1.59907	1.57284e-15	SA
AT3G23390	0.263978	0.00313145	CK		AT2G43010	-0.719194	1.54719e-07	SA		AT1G29930	0.368654	7.89166e-16	SA
AT5G64940	0.338502	0.00264366	ACC		AT1G52410	1.2785	2.32286e-08	MJ		AT5G45510	1.67578	3.73274e-16	SA
AT4G12730	0.298577	0.00146205	MJ		AT3G01500	0.499389	6.19672e-09	24D		AT1G67900	1.54999	7.25632e-17	24D
AT2G44670	0.370356	0.00143795	SA		AT2G28470	-0.845266	9.96683e-10	SA		AT1G21250	1.72483	6.51936e-17	SA
AT5G24620	0.380846	0.00130375	BR		AT5G19250	1.00427	4.37608e-10	SA		AT5G42650	1.68102	2.44747e-17	MJ
AT2G30600	0.314458	4.01489e-07	MJ		AT1G13930	-0.515074	0.000600681	GA		AT2G05520	0.904097	3.52734e-18	SA
AT1G04820	0.330323	0.000801159	ACC		AT4G33050	1.3153	1.32619e-13	SA		AT5G24530	2.07339	2.29262e-18	SA
AT4G02510	-0.53487	0.000496089	ABA		AT5G45510	1.31464	1.40135e-14	SA		AT5G19240	2.10159	7.56155e-20	SA
AT1G20010	-0.295209	0.00048399	SA		AT3G25770	1.68654	1.48796e-22	MJ		AT1G19670	2.21808	2.91251e-23	MJ
AT5G10360	0.265057	3.72985e-07	CK		AT5G37600	0.900757	0.000580892	SA		AT2G41090	1.71817	4.40528e-28	SA
AT4G36540	-0.327386	0.00040048	SA		AT5G19240	1.96466	8.66511e-32	SA		AT1G70700	2.32458	3.41361e-31	MJ
AT1G60800	-0.302213	3.52293e-07	SA		AT5G65310	-0.613853	0.000482886	SA		AT1G19960	2.19655	4.79243e-33	SA
AT5G62670	0.604847	4.93162e-11	ABA		AT1G09310	0.923597	1.17958e-08	ABA		AT5G44568	2.73015	9.16384e-37	SA
AT1G52400	0.446433	0.000174334	ABA		AT3G56400	2.60007	1.37686e-64	SA		AT3G56400	2.38149	1.65628e-40	SA
AT1G26630	0.251808	0.000150142	ACC		AT1G12900	0.474764	0.0330555	GA		AT1G52400	2.41007	2.47395e-44	MJ
AT3G23450	0.376939	0.00013455	ABA		AT1G30230	-0.497443	0.0260014	SA		AT5G03350	2.8782	1.18844e-44	SA
AT3G59400	0.317081	0.000102353	GA		AT1G10760	-0.55085	0.0253077	ACC		AT2G14560	2.77891	1.57116e-47	SA
AT3G26650	0.274452	4.65586e-11	GA		AT2G37710	1.19088	1.15961e-08	SA		AT4G14400	2.38691	1.3447e-53	SA
AT4G29060	-0.515248	6.94011e-05	ABA		AT1G11310	0.82105	0.0245808	SA		AT3G45140	2.84421	1.4709e-68	MJ
AT5G52440	-0.417746	3.44299e-07	SA		AT5G46330	-0.693331	0.000472895	CK		AT3G22231	2.28979	1.37801e-73	SA
AT4G25080	-0.333112	5.03964e-05	SA		AT1G48920	-0.53702	0.0243504	SA		AT5G42530	1.56837	6.46706e-81	SA
AT2G18160	-0.250481	3.35996e-05	24D		AT5G66570	0.267871	0.016445	24D		AT1G31580	1.98674	8.38766e-95	SA
AT4G36520	0.426634	2.30045e-05	SA		AT5G57560	0.859094	0.0127402	SA		AT2G25510	2.27914	1.59017e-124	SA
AT2G27530	-0.421555	3.40042e-07	SA		AT2G24520	1.06895	0.000461925	GA
AT3G23450	0.482137	1.18102e-05	ACC		AT2G40205	-0.592324	0.00641786	24D
AT1G23390	0.494211	2.05583e-07	SA		AT2G06520	0.351426	0.000403362	SA
AT3G22380	-0.475351	1.96439e-06	CK		AT2G46070	0.932739	0.00594956	ABA
AT5G64840	0.429332	1.77728e-07	ACC		AT5G56010	0.595846	0.0044622	SA
AT5G05170	0.468222	1.39242e-07	ACC		AT1G56660	1.02597	0.00283285	SA
AT5G11740	0.367694	2.05289e-07	ABA		AT2G27720	-0.606911	0.00038607	SA
AT2G43010	-0.384053	1.02732e-07	SA		AT2G35880	-0.64627	0.00256508	SA
AT3G46040	0.309129	7.22174e-08	CK		AT3G11700	-0.566597	0.00193231	SA
AT2G16500	0.394381	5.02001e-08	GA		AT1G08520	-0.543563	0.00136688	SA
AT2G33370	0.328264	1.43623e-07	CK		AT5G23820	0.883861	0.000380602	MJ
AT5G55790	-0.36474	2.70379e-08	SA		AT5G64040	-0.693591	0.000608837	BR
AT3G18740	0.305455	8.4798e-09	CK		AT1G33811	0.876918	0.000344544	GA
AT1G56110	0.377018	7.13205e-09	CK		AT3G49260	0.924372	0.000177506	GA
AT1G69620	0.30143	3.48499e-09	CK		AT5G01240	-0.563711	0.00014952	SA
AT1G33590	0.556841	1.02377e-11	ACC		AT1G12900	0.462761	0.0431395	24D
AT1G13930	0.630761	5.19357e-35	ABA		AT5G62280	0.804801	0.0413502	24D
AT5G38980	0.752291	3.5085e-36	SA		AT5G64740	-0.531514	0.0406126	ACC
AT5G25460	0.556037	6.46278e-12	ACC		AT4G39090	-0.467707	0.0403185	24D
AT3G53420	-0.847526	2.04742e-51	SA		AT3G56020	-0.625836	0.0376773	24D
AT3G29390	-0.397282	3.72454e-12	24D		AT1G62310	-0.626204	0.0367099	ACC
AT5G11420	0.38296	3.16326e-12	CK		AT1G01320	-0.728437	0.0348397	ABA
AT2G22990	-0.741784	9.85114e-37	SA		AT1G20330	0.63627	0.0340985	CK
AT4G08470	0.74313	1.59748e-20	SA		AT1G42970	0.472387	0.0324699	24D
AT2G06050	1.21264	1.24065e-53	MJ		AT1G64720	0.434479	0.0293598	24D
AT5G57290	0.359359	2.82185e-12	CK		AT5G41050	0.724052	0.0287823	ABA
AT2G46440	1.23371	1.90315e-54	SA		AT1G52300	-0.471356	0.0284436	SA
AT3G09440	1.07971	8.25255e-55	SA		AT2G15970	-0.517048	0.0274879	ACC
AT4G35100	0.649295	1.24833e-20	ABA		AT1G44575	0.413574	0.0248929	CK
AT1G57660	0.390936	2.74025e-12	CK		AT5G45950	-0.527904	0.0240061	SA
AT2G45070	0.683325	9.72397e-21	SA		AT5G56670	-0.480252	0.023221	24D
AT5G64840	0.482899	2.51858e-12	GA		AT1G28010	1.18634	0.0231158	GA
AT2G45180	0.404611	1.68061e-57	CK		AT1G23080	-0.478106	0.0230462	SA
AT3G11010	1.28113	8.40166e-58	SA		AT3G44735	0.845193	0.0229715	ABA
AT2G39010	0.592031	4.94157e-21	ABA		AT1G52400	-1.24687	0.0205921	24D
AT1G66880	1.33761	4.71956e-58	SA		AT1G52360	-0.368131	0.0185276	SA
AT1G49750	0.889452	3.72405e-58	SA		AT4G16660	-0.449145	0.018514	24D
AT5G56010	0.769174	6.36615e-37	SA		AT2G22540	-0.562358	0.0178775	SA
AT1G72610	0.439018	1.1662e-58	CK		AT2G47240	-0.908918	0.0173306	ABA
AT4G02380	1.22904	4.1765e-60	SA		AT5G42020	-0.436925	0.0172037	24D
AT3G11410	1.04168	1.67978e-37	ABA		AT1G03130	0.460408	0.0170461	SA
AT2G19730	0.349004	2.16986e-12	CK		AT4G36540	-0.566881	0.016812	SA
AT2G47730	1.12292	3.41399e-61	SA		AT1G20440	-0.598458	0.0158364	SA
AT2G10940	-0.619624	2.88528e-61	SA		AT4G23470	0.78583	0.0157727	SA
AT3G25520	0.391307	1.82034e-12	CK		AT3G16400	0.91091	0.015744	MJ
AT4G23170	1.00182	7.69959e-39	SA		AT5G16560	-0.691964	0.0147861	SA
AT5G18030	0.986705	6.41072e-40	24D		AT4G37450	-0.541473	0.0142193	SA
AT3G44310	0.746824	1.49689e-62	MJ		AT3G58120	-0.547073	0.0129887	SA
AT2G20890	-0.476099	1.56689e-12	SA		AT4G26850	0.64903	0.0119869	GA
AT1G10470	1.15633	5.90259e-67	CK		AT2G03150	-0.480053	0.0117328	SA
AT3G44860	1.40188	5.37568e-67	MJ		AT3G51600	0.428551	0.0115538	ACC
AT5G02500	0.485085	7.682e-41	SA		AT1G77940	-0.560375	0.0113151	SA
AT3G16470	1.50162	2.33278e-68	MJ		AT4G33220	-0.693487	0.0107033	SA
AT1G75690	-0.589702	4.60657e-21	SA		AT5G58140	-0.499066	0.0106259	SA
AT1G26920	-0.400578	1.28246e-12	SA		AT2G25730	-0.625455	0.0104639	ACC
AT1G72450	1.27517	1.21606e-68	MJ		AT3G08940	0.445288	0.00970466	24D
AT5G19250	1.02149	6.04332e-70	SA		AT2G27385	0.827326	0.00905197	ABA
AT4G24190	0.627553	1.64177e-21	SA		AT1G54580	-0.523516	0.0081342	SA
AT2G42530	1.65926	2.79855e-78	ABA		AT4G16980	0.497416	0.00631767	CK
AT1G51090	0.826332	1.48295e-21	ABA		AT4G32850	-0.593224	0.00480794	SA
AT5G06870	1.10287	3.49745e-41	MJ		AT4G16146	0.62874	0.00418729	ABA
AT2G31880	1.1087	6.53013e-45	SA		AT5G61790	-0.57131	0.00386762	24D
AT1G69730	0.756561	1.18895e-21	SA		AT1G10200	-0.463116	0.00335381	24D
AT5G56030	0.823953	1.03584e-45	SA		AT5G64330	-0.573527	0.00334804	SA
AT4G31800	1.65194	5.6098e-79	SA		AT2G23790	-0.566181	0.0032394	SA
AT3G10060	-0.515631	4.88569e-22	SA		AT4G36540	-0.57651	0.00302216	MJ
AT5G35790	-0.468193	1.22923e-12	SA		AT1G27400	-0.642269	0.00299977	24D
AT5G26340	0.768356	4.76768e-22	SA		AT5G38430	0.406775	0.00281848	GA
AT1G19570	1.46123	2.63821e-79	MJ		AT3G26650	0.488456	0.00203423	24D
AT5G02120	-0.498753	8.38044e-13	SA		AT2G15890	-0.603719	0.00173743	ACC
AT3G16080	0.519558	4.63405e-22	CK		AT5G27700	-0.58692	0.00155531	SA
AT1G08930	0.570085	5.85587e-13	SA		AT2G06050	1.01372	0.00136525	MJ
AT1G62510	0.852146	4.31884e-22	ABA		AT3G49120	0.791975	0.00132679	SA
AT4G24350	1.53602	1.0228e-81	MJ		AT4G08850	0.864293	0.00129068	SA
AT1G59870	1.02742	3.80998e-90	SA		AT3G23390	-0.497578	0.00125635	SA
AT4G16740	1.62347	4.79588e-46	MJ		AT5G46330	-0.700797	0.000932361	GA
AT2G34250	0.672231	3.65015e-22	SA		AT5G18020	0.846652	0.000731544	24D
AT5G02940	1.48754	1.13246e-91	MJ		AT4G35100	-0.597573	0.00068159	SA
AT1G32640	1.52315	5.30525e-93	MJ		AT2G17840	0.891738	0.000504165	ABA
AT2G13790	1.15116	1.18177e-46	SA		AT5G50740	-0.45773	0.00045583	SA
AT4G31500	0.76435	7.43808e-23	MJ		AT4G39050	-0.543524	0.000311214	SA
AT1G02450	1.72885	4.05401e-95	SA		AT1G13930	0.551981	0.000239541	ABA
AT3G51600	0.386085	5.29335e-13	ACC		AT2G35630	-0.480089	0.00017847	24D
AT5G28540	1.11979	2.17983e-97	SA		AT5G17920	0.356406	0.000177376	CK
AT2G46430	1.16717	1.37504e-50	SA		AT2G37220	-0.593596	0.000141007	SA
AT5G35970	0.481513	4.39675e-13	GA		AT1G49500	0.950846	0.000101582	ABA
AT1G77760	0.752922	7.09825e-23	ACC		AT4G21960	-0.46427	8.37855e-05	GA
AT1G48030	-0.481797	3.50547e-13	SA		AT1G12480	0.98124	7.12265e-05	ABA
AT4G18730	0.440767	2.8994e-13	CK		AT2G25730	-0.548981	5.6778e-05	24D
AT4G38550	1.37738	3.9772e-99	SA		AT4G39170	-0.576968	5.66533e-05	SA
AT5G54610	1.63404	3.3355e-99	SA		AT2G39800	0.874516	5.2918e-05	ABA
AT2G40750	1.74828	4.29215e-105	SA		AT2G45470	-0.671271	5.00009e-05	SA
AT4G18240	-0.462456	1.86389e-13	SA		AT1G12240	0.976204	4.43986e-05	MJ
AT1G45201	1.3322	7.97628e-51	MJ		AT2G31880	0.97596	3.31528e-05	SA
AT1G03130	0.300223	1.79906e-13	SA		AT4G21960	-0.47676	2.96492e-05	24D
AT4G16980	0.507533	1.35081e-13	ABA		AT1G76880	-0.601771	2.96158e-05	SA
AT5G45510	1.37642	2.27725e-106	SA		AT3G47295	1.11449	1.67094e-05	GA
AT3G62250	0.330192	1.19177e-13	CK		AT2G46720	1.12419	1.42347e-05	GA
AT1G72930	1.40172	1.17001e-106	SA		AT1G31330	0.307601	1.0723e-05	SA
AT5G17460	1.18059	2.9591e-47	ABA		AT1G19050	0.900011	9.77093e-06	CK
AT1G78680	0.625526	4.71128e-14	ABA		AT5G38430	0.447924	8.23153e-06	CK
AT1G52000	1.94045	1.66591e-107	MJ		AT2G21080	1.16469	5.27597e-06	GA
AT3G17050	0.747351	4.2101e-14	ACC		AT5G64770	0.70782	5.25786e-06	24D
AT5G62920	1.09644	4.84485e-48	CK		AT1G78070	1.19359	4.12689e-06	ABA
AT5G01015	-0.46305	3.189e-14	SA		AT3G15353	0.755853	2.98241e-06	CK
AT5G38990	0.76109	6.42024e-23	SA		AT2G18050	1.76528	2.86765e-06	ABA
AT5G48880	0.638407	2.47751e-14	MJ		AT5G16030	-0.667873	2.27734e-06	SA
AT5G04930	0.830477	6.35324e-23	SA		AT5G56670	-0.71765	7.4353e-07	SA
AT2G46600	0.73949	3.22039e-23	SA		AT3G45780	-0.711043	2.38699e-07	SA
AT1G64720	0.313754	2.46389e-14	24D		AT5G28540	0.801182	2.28066e-07	SA
AT5G62350	0.46766	1.87746e-14	MJ		AT1G66100	1.25819	2.07665e-07	MJ
AT1G07440	-0.498435	1.67994e-14	SA		AT2G40610	-0.803579	1.70416e-07	MJ
AT1G25440	-0.49663	1.40041e-14	SA		AT1G12090	0.484301	1.25071e-07	CK
AT3G52840	-0.445346	1.36273e-14	SA		AT3G51950	-0.732849	8.39908e-08	SA
AT2G25450	0.637014	1.33916e-23	MJ		AT4G16860	-0.966328	6.69929e-08	CK
AT1G78070	0.732889	6.31171e-15	ABA		AT3G54890	0.333817	5.94451e-08	24D
AT3G06500	0.83068	6.90046e-24	MJ		AT2G45180	0.306229	5.93962e-08	SA
AT1G13210	0.837286	3.13995e-24	SA		AT3G44860	1.07206	4.28153e-08	MJ
AT5G42530	-0.530097	2.46709e-24	CK		AT3G17070	1.68169	6.87739e-09	ABA
AT5G38430	-0.607029	1.04736e-24	ABA		AT1G16960	1.30081	5.07442e-09	GA
AT1G52290	0.822514	3.82113e-25	SA		AT2G34430	0.336833	4.88372e-09	24D
AT4G13770	0.863562	4.37955e-26	MJ		AT2G46440	1.25933	7.65954e-10	SA
AT5G64570	0.597752	5.42683e-15	ACC		AT3G53720	1.46334	3.7054e-10	GA
AT3G57520	0.729042	1.11523e-26	MJ		AT1G67900	0.644352	2.96234e-10	24D
AT1G29920	0.259061	1.09501e-26	CK		AT4G27520	1.20878	2.02153e-10	ABA
AT1G29920	0.254094	7.10154e-27	SA		AT1G10470	1.1281	1.67099e-10	CK
AT1G29395	0.88556	2.19716e-27	ABA		AT4G13510	1.20104	8.10557e-11	SA
AT1G58290	0.536726	3.23456e-15	GA		AT4G38550	0.999379	5.69757e-11	SA
AT4G18390	-0.464341	2.21085e-15	SA		AT1G49750	1.07184	4.68328e-11	SA
AT1G26630	0.320114	2.07847e-15	CK		AT3G14210	-0.916266	4.50539e-11	GA
AT5G14120	0.795647	1.75273e-27	MJ		AT5G17460	1.48578	3.22608e-11	ABA
AT4G35310	0.86423	2.79709e-28	SA		AT5G64740	-0.835664	1.19975e-11	SA
AT5G56710	0.413564	1.7924e-15	CK		AT5G06870	1.45421	5.5428e-12	MJ
AT1G57860	0.562113	1.53508e-15	CK		AT5G24210	1.36276	3.33191e-12	SA
AT4G00430	-0.503097	1.16228e-15	SA		AT1G01320	-0.712144	1.5926e-12	SA
AT3G14415	-0.434528	5.82843e-16	SA		AT2G42530	1.50172	1.47647e-13	ABA
AT1G23130	0.578113	7.27041e-17	SA		AT2G10940	0.494672	1.98658e-14	CK
AT2G40610	0.551382	7.24436e-17	GA		AT5G15960	1.59314	1.03847e-14	ABA
AT2G46330	0.448509	7.1944e-17	SA		AT3G16470	1.3332	9.39896e-16	MJ
AT5G50740	-0.665344	2.79084e-28	SA		AT2G41100	1.3986	5.69896e-16	SA
AT4G30530	0.81545	1.68252e-28	MJ		AT5G66400	2.35167	6.4403e-17	ABA
AT3G62600	0.833947	6.27032e-29	SA		AT3G01290	1.52765	2.99054e-17	SA
AT2G07718	-0.556457	6.67897e-17	SA		AT2G40750	1.6419	4.49489e-19	SA
AT4G27090	-0.579811	6.59335e-17	SA		AT2G45180	0.545742	1.72428e-19	CK
AT4G34220	-0.534145	2.82627e-17	SA		AT1G24147	1.81754	5.33831e-20	SA
AT4G23180	0.9013	4.8229e-30	SA		AT1G20440	1.46797	7.25468e-22	ABA
AT2G39470	-0.546608	2.51938e-17	SA		AT3G29240	1.72891	3.42839e-22	SA
AT2G17840	0.741639	8.062e-18	ABA		AT4G08870	1.85164	8.41931e-24	MJ
AT5G45680	-0.548582	5.76046e-18	SA		AT3G22235	1.78597	2.37131e-24	SA
AT4G39730	0.825734	2.2161e-30	ABA		AT5G24780	2.24835	6.04554e-26	MJ
AT3G51950	-0.742763	1.20893e-30	SA		AT1G21250	1.88569	3.34478e-28	SA
AT4G27520	0.914267	9.4793e-31	ABA		AT1G20450	1.88516	5.07988e-31	ABA
AT3G58120	-0.596502	3.63083e-18	SA		AT1G19670	1.84927	9.51306e-36	MJ
AT5G13630	0.359373	2.50786e-18	GA		AT1G19960	2.06572	1.23024e-41	SA
AT4G16980	0.381759	1.06041e-18	CK		AT5G24530	2.75401	7.33916e-45	SA
AT4G34710	0.816429	8.73846e-31	MJ		AT1G70700	2.55659	8.42402e-47	MJ
AT3G16420	0.998483	8.18452e-31	MJ		AT2G41090	1.85385	2.95916e-50	SA
AT1G02780	0.417492	2.87988e-19	CK		AT3G45140	2.73037	4.78186e-92	MJ
AT5G45500	0.890772	3.06261e-31	SA		AT3G22231	2.44071	9.69534e-122	SA
AT4G21910	1.22588	1.19044e-31	MJ
AT1G76880	-0.657487	1.0255e-31	SA
AT5G67300	0.801916	9.69482e-32	MJ
AT3G03820	0.638343	1.68935e-19	CK
AT4G04840	0.903765	2.36443e-32	MJ
AT1G35720	0.758167	6.97112e-20	ABA
AT3G16770	0.791217	3.55016e-33	ACC
AT5G62280	0.952086	7.5782e-34	24D
AT1G70600	0.415859	5.74191e-20	CK
AT5G55220	-0.52324	3.17962e-20	SA
AT5G47240	0.676373	2.35486e-20	MJ
AT3G01500	-0.433501	7.72649e-35	SA
AT1G53510	-0.393731	0.0489797	CK
AT5G23740	-0.302812	0.0454931	SA
AT1G07890	0.266791	0.0448818	MJ
AT2G26250	0.289426	0.0444679	GA
AT5G45680	-0.253899	0.0426313	24D
AT3G51730	0.309981	0.0420481	ACC
AT1G06190	-0.328161	0.0412297	SA
AT1G23390	0.271548	0.040604	GA
AT2G30620	0.330342	0.03931	ACC
AT3G46530	-0.599194	0.0371377	ABA
AT4G28240	0.356005	0.0364051	ABA
AT5G35970	0.309599	0.0358244	ACC
AT3G20820	0.316015	0.0357191	ACC
AT1G32400	0.365432	0.033402	ABA
AT1G08510	-0.330517	0.0332088	SA
AT2G27720	-0.399016	0.0330736	BR
AT2G38230	0.262737	0.0307177	ACC
AT1G08550	-0.319489	0.0306039	MJ
AT2G16940	-0.6079	0.0297947	ABA
AT3G01310	-0.339041	0.0294871	CK
AT3G15480	0.271444	0.0255799	ABA
AT5G28060	-0.335152	0.0254696	SA
AT3G20820	0.439947	0.0248535	ABA
AT1G60940	-0.289483	0.0247336	SA
AT1G78600	0.277538	0.0235692	ABA
AT2G16485	-0.560553	0.0232914	ABA
AT4G37980	0.277647	0.0226023	ABA
AT4G00100	-0.348313	0.0223431	SA
AT5G28540	-0.258561	0.0221497	24D
AT5G15230	0.28664	0.0217626	CK
AT5G44680	0.265382	0.0216619	GA
AT1G23490	0.269662	0.019886	GA
AT4G02530	-0.260311	0.0193317	SA
AT1G44000	0.278937	0.0192629	GA
AT1G66240	0.313191	0.0192205	ABA
AT1G73660	-0.252418	0.0189936	SA
AT5G45430	0.343968	0.0184544	ACC
AT4G13840	0.314558	0.0181323	ACC
AT5G20280	-0.340537	0.0178787	CK
AT5G27380	0.344997	0.0165854	MJ
AT3G56800	0.304624	0.0152578	ACC
AT2G30600	0.33026	0.0149606	BR
AT3G25500	0.343034	0.0142724	ABA
AT3G48000	0.287292	0.0139171	MJ
AT1G19910	0.358132	0.0138149	ABA
AT3G50670	-0.264021	0.013758	24D
AT1G04820	0.279895	0.0135484	ABA
AT5G24165	-0.26097	0.0134263	24D
AT1G01550	0.347711	0.0124246	SA
AT2G21330	-0.264708	0.0121707	SA
AT2G29290	0.328313	0.011529	BR
AT4G27500	0.361471	0.0103465	SA
AT5G67370	-0.258866	0.010223	24D
AT5G58200	-0.2568	0.00921826	24D
AT4G11570	0.263417	0.00902311	MJ
AT2G36880	0.264366	0.0089555	CK
AT2G26250	0.330451	0.0087964	24D
AT3G04550	-0.37727	0.00860372	ACC
AT4G23400	0.311069	0.00854177	GA
AT1G76880	-0.251679	0.00853453	24D
AT3G55750	-0.278645	0.00823338	SA
AT3G26510	-0.765801	0.00822871	ABA
AT1G51060	0.31127	0.00812783	CK
AT4G34830	-0.261071	0.00724561	SA
AT5G42650	0.282023	0.00690861	ABA
AT5G50460	0.307371	0.00677165	SA
AT1G79830	-0.269104	0.00670923	SA
AT3G13920	0.295448	0.00661336	ACC
AT1G79600	-0.326665	0.00658915	SA
AT4G30690	-0.328431	0.00622912	ACC
AT1G56220	-0.345539	0.00611971	MJ
AT1G64230	0.25073	0.00607698	ABA
AT1G58290	0.333496	0.00588527	ACC
AT5G21020	0.365051	0.00587129	24D
AT1G25440	-0.325147	0.00562808	ACC
AT3G56800	0.318129	0.00559218	SA
AT2G25670	-0.258994	0.00549123	SA
AT5G59690	0.250776	0.00537914	CK
AT3G53740	-0.35451	0.00518515	SA
AT4G10120	0.439805	0.00506269	ACC
AT4G36040	0.313401	0.00493733	BR
AT2G41560	-0.275039	0.00460884	SA
AT4G27960	0.290398	0.00450098	ABA
AT5G41790	-0.548043	0.00443331	ABA
AT4G14270	0.362623	0.00431562	ABA
AT3G26450	0.345767	0.00430228	ABA
AT1G54580	-0.310523	0.00413725	SA
AT5G00685	0.255085	0.00392083	CK
AT2G38170	-0.336807	0.00382852	GA
AT5G01750	0.28681	0.00374113	SA
AT1G56330	0.365551	0.00358353	SA
AT1G71695	0.30875	0.00349009	ABA
AT5G27930	0.400023	0.00346469	ABA
AT2G16500	0.298369	0.0032481	ACC
AT2G27860	0.369301	0.00322712	ACC
AT2G23600	0.334498	0.00316995	GA
AT3G12120	0.293751	0.00315019	ABA
AT4G36800	0.334983	0.00301186	ABA
AT2G16940	-0.259631	0.00297462	24D
AT3G23390	-0.283031	0.00294632	SA
AT5G13650	-0.251076	0.00291882	SA
AT1G72645	-0.271326	0.00290474	24D
AT2G21530	0.363571	0.00279203	ABA
AT4G22690	0.36081	0.00264246	ACC
AT2G30390	-0.263603	0.00262592	SA
AT5G02790	0.372666	0.00261918	ABA
AT1G62380	0.258069	0.00248637	24D
AT5G20700	-0.288252	0.00247983	SA
AT4G31985	-0.511843	0.00244767	BR
AT1G73655	-0.293773	0.00214395	24D
AT5G08760	0.408371	0.0021435	ACC
AT5G17670	0.381611	0.00209625	ACC
AT4G16740	0.575049	0.00202047	ABA
AT2G42220	-0.351847	0.00198142	ACC
AT1G07420	0.345683	0.00197201	ABA
AT5G44580	0.293626	0.00194286	ACC
AT3G26290	-0.381155	0.00176382	GA
AT1G09210	-0.337446	0.00175924	ACC
AT3G57520	-0.357929	0.00173949	SA
AT4G02480	-0.314771	0.00169992	SA
AT3G16000	-0.264875	0.00159797	SA
AT1G74560	0.260773	0.00149494	CK
AT3G27820	-0.303477	0.00144844	SA
AT5G09810	0.361668	0.00143321	ABA
AT1G76810	-0.301456	0.00137557	SA
AT1G29670	0.410589	0.00135651	ACC
AT1G20696	-0.306046	0.00135629	SA
AT1G80930	-0.639215	0.00132839	ABA
AT4G17870	0.336003	0.00130617	ACC
AT5G62350	-0.322214	0.00130203	SA
AT3G49260	0.31811	0.00122973	GA
AT4G23850	0.355253	0.00121441	SA
AT4G37830	-0.317967	0.00116891	SA
AT1G42970	-0.250943	0.00116369	SA
AT4G15545	-0.259258	0.00116317	SA
AT1G13390	0.387588	0.00115965	MJ
AT2G36880	0.314566	0.00110264	GA
AT2G46450	0.45187	0.00108654	SA
AT5G64400	0.301352	0.00107571	SA
AT4G27430	-0.256994	0.00105233	SA
AT5G01350	0.257949	0.00104595	CK
AT4G20360	-0.299974	0.00101842	BR
AT4G30650	0.342465	0.000978569	BR
AT2G38310	0.348993	0.000956144	SA
AT4G29410	0.275166	0.000944526	CK
AT5G66040	0.35325	0.000939855	ABA
AT4G38550	-0.41249	0.000911221	CK
AT5G47210	-0.355113	0.000864903	MJ
AT5G28300	-0.348344	0.000848557	SA
AT2G19760	0.309169	0.000848065	CK
AT3G27850	-0.290149	0.000820351	SA
AT1G76010	-0.275435	0.000777387	SA
AT2G25210	-0.395523	0.000769464	SA
AT4G16890	0.33971	0.000757976	SA
AT3G11700	-0.284969	0.000733514	SA
AT1G70490	0.280118	0.000724337	ABA
AT2G24270	-0.283999	0.000613477	SA
AT5G24490	-0.424709	0.000592249	GA
AT1G59870	0.255516	0.000590044	MJ
AT4G22670	0.402652	0.000577579	SA
AT3G08580	0.251325	0.000568314	SA
AT2G20670	0.364474	0.000566611	ABA
AT4G13340	0.282006	0.00056121	SA
AT5G04140	0.251162	0.000558919	GA
AT4G31170	0.408513	0.00053757	SA
AT1G44446	0.304812	0.000530293	GA
AT4G16660	0.42238	0.000525943	SA
AT5G43470	0.438574	0.000465239	SA
AT1G26880	0.262321	0.000450443	CK
AT4G02890	0.381523	0.000425816	ABA
AT5G49720	0.27556	0.000406456	GA
AT1G11840	0.347139	0.000404322	ABA
AT4G13340	0.308072	0.000359889	24D
AT2G04700	-0.313494	0.000355115	SA
AT5G20650	0.460314	0.000353095	ABA
AT1G14150	-0.344163	0.00033918	SA
AT4G21660	-0.276938	0.000322978	SA
AT3G17040	-0.315518	0.000300638	SA
AT2G47400	-0.289054	0.000269321	ACC
AT5G14920	-0.523221	0.000255623	GA
AT1G64860	-0.32008	0.000240754	SA
AT5G01410	0.28505	0.00019966	ACC
AT5G06110	0.282669	0.000198556	CK
AT2G03680	0.279823	0.000198042	ABA
AT5G14120	0.466085	0.000193921	ACC
AT4G05180	-0.257423	0.000187987	ACC
AT2G37270	-0.337882	0.000186813	SA
AT3G55280	0.252026	0.00018553	CK
AT4G13850	0.250311	0.000182148	CK
AT1G67700	-0.342135	0.000179805	SA
AT2G26900	-0.326376	0.000173942	SA
AT1G16880	-0.257186	0.000172515	24D
AT4G17870	0.347057	0.000160536	GA
AT5G48620	0.385412	0.000155401	BR
AT5G21430	-0.292876	0.00015284	SA
AT5G60600	-0.335325	0.000146083	SA
AT5G27120	0.293749	0.000130033	CK
AT1G20920	-0.721194	0.000127025	ABA
AT5G44130	0.315218	0.000117556	MJ
AT3G60320	-0.294103	0.000111134	SA
AT5G30510	-0.374412	0.000105068	SA
AT5G47040	-0.312192	9.11014e-05	SA
AT3G48930	0.250581	9.10158e-05	CK
AT4G34670	-0.346125	8.72901e-05	SA
AT3G26180	-0.319371	7.77236e-05	24D
AT4G21280	-0.298908	6.94902e-05	SA
AT5G08680	0.420778	6.90012e-05	ABA
AT1G52870	-0.367604	6.86576e-05	SA
AT3G10060	-0.250496	6.79838e-05	24D
AT5G12150	-0.282365	6.42352e-05	SA
AT2G44650	-0.377676	5.81838e-05	SA
AT2G03140	-0.388631	5.71591e-05	SA
AT5G27700	-0.389724	4.85243e-05	SA
AT2G30930	0.436157	4.61713e-05	ABA
AT2G15020	0.312659	4.50042e-05	GA
AT2G16485	-0.325623	4.42943e-05	SA
AT1G70320	-0.325709	4.33535e-05	SA
AT1G64370	0.423191	4.08715e-05	SA
AT1G05200	-0.315084	4.06494e-05	SA
AT2G42750	-0.409008	3.72263e-05	SA
AT2G43535	0.375955	3.49943e-05	MJ
AT5G46420	-0.283977	3.45993e-05	SA
AT5G64170	0.395866	3.38671e-05	ABA
AT1G62510	0.408055	3.35116e-05	ACC
AT5G23900	0.27133	3.29719e-05	CK
AT5G19190	0.352795	3.17869e-05	CK
AT5G16390	-0.36375	2.96087e-05	SA
AT3G05220	-0.32708	2.83842e-05	SA
AT1G21580	-0.28031	2.63841e-05	24D
AT4G37930	-0.254877	2.53424e-05	SA
AT3G12390	0.314573	2.5099e-05	CK
AT1G28060	-0.299953	2.42195e-05	SA
AT1G68590	-0.277003	2.35979e-05	24D
AT4G37910	0.293117	2.17109e-05	CK
AT4G05050	0.4301	1.83535e-05	ABA
AT1G10890	-0.301929	1.81842e-05	24D
AT1G07280	-0.312565	1.79964e-05	SA
AT1G09750	-0.335055	1.69683e-05	SA
AT3G52500	0.377942	1.61412e-05	MJ
AT4G26190	-0.747281	1.50918e-05	ABA
AT2G44120	0.317166	1.47177e-05	CK
AT3G13120	-0.394506	1.42484e-05	SA
AT1G19715	-0.300355	1.35215e-05	24D
AT2G25970	-0.313558	1.33908e-05	SA
AT2G25970	-0.311471	1.33276e-05	24D
AT4G16410	0.284587	1.20299e-05	CK
AT5G51720	-0.373864	1.18943e-05	SA
AT1G07440	-0.398761	1.13386e-05	24D
AT4G27310	0.354361	1.05929e-05	CK
AT1G53510	-0.353084	1.05859e-05	SA
AT5G65670	0.404036	1.05701e-05	24D
AT2G46710	-0.381872	1.04824e-05	SA
AT3G51660	0.49938	1.03453e-05	SA
AT2G21580	0.256424	9.55976e-06	CK
AT3G61260	0.327909	8.34026e-06	ABA
AT4G38860	0.29842	7.48554e-06	CK
AT2G14247	0.393628	7.30217e-06	BR
AT5G46110	-0.32253	6.9797e-06	ACC
AT5G19190	0.389973	6.84941e-06	GA
AT1G10890	-0.285496	6.47285e-06	SA
AT3G26070	-0.3373	6.24348e-06	SA
AT5G11580	-0.281317	6.19862e-06	24D
AT2G25450	0.390442	5.91999e-06	ABA
AT5G13950	-0.274259	5.85327e-06	SA
AT3G15840	-0.348672	5.55524e-06	SA
AT2G03150	-0.342894	5.42815e-06	SA
AT4G14320	-0.371028	5.19056e-06	SA
AT4G17600	0.270391	4.89715e-06	CK
AT4G12320	-0.352733	4.85905e-06	24D
AT5G24670	-0.258994	4.68434e-06	24D
AT1G51500	0.405546	4.48544e-06	ABA
AT2G02570	-0.287271	4.41499e-06	SA
AT1G56045	-0.406163	4.34904e-06	SA
AT2G27385	0.396579	4.33885e-06	CK
AT2G42590	-0.411115	3.78832e-06	SA
AT4G24220	0.506513	3.72466e-06	ABA
AT1G18620	-0.383583	3.72332e-06	SA
AT4G37300	-0.321756	3.58021e-06	SA
AT2G28470	0.432007	3.52654e-06	ABA
AT4G38860	0.439481	3.43224e-06	24D
AT3G55750	0.333575	3.32739e-06	CK
AT5G63800	-0.311125	3.11004e-06	SA
AT3G47620	-0.315034	2.87159e-06	SA
AT2G24060	-0.299698	2.66636e-06	SA
AT5G19220	-0.293404	2.63325e-06	24D
AT5G52650	0.266162	2.59123e-06	CK
AT3G14067	0.510976	2.32226e-06	ABA
AT1G63880	-0.313451	2.16863e-06	24D
AT1G41830	0.498452	2.02606e-06	ABA
AT3G54500	0.453602	1.81527e-06	ACC
AT2G14890	0.31517	1.79763e-06	CK
AT5G27700	0.265701	1.73089e-06	CK
AT1G34030	0.285938	1.65004e-06	CK
AT5G23740	0.295437	1.63964e-06	CK
AT1G79280	-0.329172	1.49281e-06	SA
AT3G56860	-0.348241	1.45453e-06	SA
AT1G56220	0.354669	1.42456e-06	BR
AT1G32060	-0.295434	1.3693e-06	SA
AT2G07180	0.476418	1.32938e-06	SA
AT3G43720	0.41386	1.29501e-06	ABA
AT2G19750	0.310042	1.16906e-06	CK
AT5G08650	-0.349016	9.95731e-07	SA
AT1G60950	-0.311467	9.91642e-07	BR
AT2G22795	0.363975	9.89826e-07	GA
AT2G30440	0.430836	9.69331e-07	SA
AT1G48300	0.355785	9.6888e-07	BR
AT2G45960	0.309572	9.49682e-07	ABA
AT1G19715	-0.313965	8.92631e-07	SA
AT3G60770	0.258292	8.66705e-07	CK
AT2G40840	-0.309153	8.2996e-07	SA
AT2G38230	0.35633	7.78102e-07	GA
AT3G48000	0.284812	7.75624e-07	CK
AT3G03920	0.312956	7.67669e-07	CK
AT2G33830	0.417534	7.25065e-07	BR
AT1G77940	0.261675	6.89049e-07	CK
AT2G28950	0.415433	6.04392e-07	GA
AT2G28950	0.378354	5.86329e-07	CK
AT5G46430	0.274152	5.70189e-07	CK
AT3G28080	-0.287417	5.4387e-07	24D
AT3G03150	0.437073	5.33991e-07	ABA
AT2G47170	-0.388453	5.28882e-07	SA
AT4G17330	-0.347333	4.69153e-07	SA
AT1G59900	0.454133	4.21752e-07	ABA
AT1G23020	-0.3559	3.90619e-07	SA
AT2G47400	-0.350797	3.25116e-07	GA
AT3G63190	-0.337087	3.17738e-07	SA
AT4G29060	-0.306554	3.14851e-07	SA
AT4G28750	-0.268116	3.04768e-07	BR
AT5G38420	-0.393705	2.62304e-07	ABA
AT2G47610	0.318673	2.52074e-07	CK
AT2G43460	0.28915	2.02951e-07	CK
AT5G01410	0.301507	1.92597e-07	GA
AT4G20360	-0.293355	1.74922e-07	SA
AT1G33140	0.305714	1.59021e-07	CK
AT3G28900	0.342602	1.43589e-07	CK
AT2G23600	-0.718859	1.42622e-07	ABA
AT3G52150	-0.398199	1.39831e-07	SA
AT3G16770	0.38024	1.145e-07	24D
AT1G72370	0.277186	1.10734e-07	CK
AT2G05100	0.251115	1.02878e-07	ABA
AT5G02450	-0.388003	9.90193e-08	SA
AT4G01050	-0.336794	9.84632e-08	SA
AT5G13180	0.382249	9.65035e-08	CK
AT1G41880	-0.426258	8.86475e-08	SA
AT1G33590	0.481595	8.84021e-08	SA
AT2G34430	-0.250588	8.69697e-08	ACC
AT3G56860	-0.334341	8.63085e-08	24D
AT5G25280	0.394442	8.47056e-08	BR
AT4G36980	-0.311892	7.84671e-08	SA
AT1G76810	-0.712944	7.74294e-08	ABA
AT2G05220	0.301961	7.3058e-08	CK
AT5G20160	0.302744	6.95347e-08	CK
AT1G32080	-0.425814	6.84471e-08	SA
AT3G16570	0.481931	6.29571e-08	ABA
AT4G40030	0.32816	5.79398e-08	CK
AT3G54500	0.403981	5.69936e-08	GA
AT5G49720	0.44956	5.51761e-08	ACC
AT5G45775	0.364288	5.01784e-08	CK
AT3G18820	0.450056	5.01065e-08	ABA
AT3G49140	-0.362465	3.8294e-08	SA
AT5G59850	0.328916	3.82562e-08	CK
AT5G26820	-0.327842	3.35723e-08	SA
AT5G44020	0.303166	3.3333e-08	24D
AT4G27700	-0.320798	2.69185e-08	SA
AT4G28750	-0.299447	2.22524e-08	ACC
AT5G25460	0.252771	2.06439e-08	CK
AT4G00810	0.354894	2.04645e-08	CK
AT4G20260	-0.397363	1.9841e-08	ACC
AT4G16190	0.591153	1.94954e-08	ABA
AT5G64940	0.399119	1.63866e-08	GA
AT5G47210	-0.387006	1.60814e-08	SA
AT5G06530	0.543505	1.37691e-08	ABA
AT3G25690	-0.395859	1.2825e-08	SA
AT5G15350	0.388831	1.27265e-08	CK
AT3G04340	-0.422394	1.14441e-08	SA
AT2G35060	0.640831	1.08367e-08	ABA
AT2G36160	-0.485243	1.08002e-08	SA
AT4G15000	0.362819	1.06133e-08	CK
AT2G46450	-0.820228	1.03458e-08	ABA
AT1G19570	0.529433	9.02203e-09	ABA
AT5G49730	0.396624	8.75191e-09	GA
AT1G18730	-0.388545	7.68042e-09	SA
AT3G01310	-0.364139	6.58232e-09	SA
AT3G46530	-0.353904	6.53528e-09	24D
AT1G23130	0.338411	6.17689e-09	CK
AT2G41430	0.302154	5.94567e-09	SA
AT1G33240	-0.44501	5.69545e-09	SA
AT3G12120	-0.371486	5.28851e-09	SA
AT3G61110	0.320491	5.03244e-09	CK
AT3G06680	0.356594	5.00552e-09	CK
AT4G14760	-0.374256	4.85906e-09	SA
AT5G47700	0.278352	4.61133e-09	CK
AT3G56020	-0.518195	4.21338e-09	SA
AT1G04480	0.405822	3.51153e-09	CK
AT2G44210	0.519384	2.92653e-09	SA
AT4G31700	0.292925	2.74467e-09	CK
AT1G15290	-0.407165	2.71279e-09	SA
AT2G38170	0.471857	2.48519e-09	MJ
AT1G64770	-0.395742	1.99811e-09	SA
AT1G01120	0.623146	1.92236e-09	ABA
AT5G53420	0.498072	1.90814e-09	MJ
AT1G68490	-0.431895	1.66377e-09	SA
AT1G72180	0.504967	1.61044e-09	MJ
AT4G27090	0.257137	1.47764e-09	CK
AT5G38430	-0.280734	1.46696e-09	MJ
AT2G41100	0.519155	1.45953e-09	ACC
AT3G23050	0.413013	1.41819e-09	24D
AT5G23120	-0.456952	1.38887e-09	SA
AT1G70890	0.568353	1.33546e-09	ACC
AT2G25080	-0.442068	1.26974e-09	SA
AT2G44490	0.513664	1.06143e-09	SA
AT2G28910	0.413295	1.05466e-09	24D
AT2G27710	-0.476951	1.01674e-09	SA
AT3G24080	0.321383	9.3624e-10	CK
AT4G29220	-0.311431	9.3053e-10	SA
AT2G37450	-0.39761	9.17337e-10	SA
AT3G61430	0.590838	9.10307e-10	ABA
AT3G06700	0.263305	8.93652e-10	CK
AT2G34430	0.257638	7.89122e-10	ABA
AT1G20920	-0.437508	7.74192e-10	24D
AT3G20470	0.590244	7.35358e-10	ABA
AT1G20693	0.572751	6.27913e-10	ABA
AT4G31985	-0.502588	5.54189e-10	SA
AT2G34480	0.273353	5.18828e-10	CK
AT5G67300	0.446682	5.14287e-10	ABA
AT3G49910	0.281153	5.12437e-10	CK
AT5G09880	-0.350587	3.89426e-10	SA
AT1G23290	0.326453	3.86573e-10	CK
AT4G30960	0.550945	3.60473e-10	ABA
AT5G14970	-0.423264	3.08155e-10	SA
AT1G22780	0.433651	2.79105e-10	CK
AT4G12420	-0.438419	2.75139e-10	SA
AT1G07770	0.302859	2.68021e-10	CK
AT4G12600	0.371193	2.65671e-10	CK
AT4G26230	0.320774	2.29172e-10	CK
AT3G53020	0.307447	2.25239e-10	CK
AT3G53990	0.524239	1.9964e-10	ABA
AT3G46780	-0.329212	1.94263e-10	SA
AT2G05310	-0.454132	1.77892e-10	SA
AT4G39330	0.563909	1.59963e-10	ABA
AT5G34850	0.538908	1.56904e-10	ABA
AT1G77760	0.471427	1.49035e-10	GA
AT2G27385	0.529767	1.44358e-10	ABA
AT1G01100	0.308082	1.302e-10	CK
AT3G59540	0.367549	1.19591e-10	CK
AT3G22230	0.379472	1.1956e-10	CK
AT2G30766	0.35974	9.63759e-11	CK
AT5G54500	0.562935	8.26534e-11	SA
AT3G53890	0.367529	7.61941e-11	CK
AT1G19000	-0.42344	5.93438e-11	SA
AT3G09500	-0.492426	5.76368e-11	SA
AT3G15095	-0.463522	5.48815e-11	SA
AT2G42190	-0.419812	5.19798e-11	SA
AT1G65040	0.600994	4.66001e-11	SA
AT1G73870	0.533952	4.33294e-11	GA
AT4G37800	0.556573	4.24441e-11	ABA
AT1G52300	0.265712	3.63016e-11	CK
AT5G54940	0.441475	3.41587e-11	SA
AT2G27720	-0.446029	3.0618e-11	SA
AT5G52470	0.454065	2.89842e-11	CK
AT1G70620	-0.420956	2.42116e-11	24D
AT1G05850	0.424856	1.70094e-11	ABA
AT2G23760	-0.440142	1.64194e-11	SA
AT4G34110	-0.382793	1.52687e-11	SA
AT3G07360	0.623114	1.206e-11	ABA
AT4G11600	0.615243	1.10053e-11	ABA
AT1G56660	0.601716	2.21643e-12	SA
AT3G01500	-0.295775	1.90729e-12	MJ
AT1G01620	-0.472212	1.56841e-12	SA
AT4G17390	0.299432	1.21703e-12	CK
AT1G56580	0.606148	8.87976e-13	ABA
AT2G39010	-0.424238	7.68722e-13	SA
AT1G09690	0.363904	7.15646e-13	CK
AT2G15020	0.496164	6.46549e-13	ACC
AT5G21930	-0.425818	4.65471e-13	SA
AT5G55620	0.704196	4.23596e-13	ACC
AT1G60260	0.565996	4.21928e-13	MJ
AT3G02570	0.553306	1.81458e-13	MJ
AT5G67480	0.609046	1.78803e-13	MJ
AT1G28330	0.60635	1.74031e-13	BR
AT5G47930	0.374935	1.09262e-13	CK
AT1G20450	-0.542964	1.7249e-14	SA
AT3G53260	0.569372	6.53065e-15	GA
AT5G44020	0.391942	5.58167e-15	CK
AT2G18020	0.309534	4.09345e-15	CK
AT5G67370	-0.537714	3.50621e-15	SA
AT1G72645	-0.540319	1.94204e-15	SA
AT4G35100	0.393559	1.5611e-15	CK
AT3G04910	-0.475113	1.55587e-15	SA
AT3G44310	0.520693	1.51716e-15	ABA
AT3G11940	0.449668	1.43891e-15	CK
AT2G38310	-0.971593	1.43207e-15	ABA
AT4G39980	0.64555	1.31251e-15	MJ
AT1G55330	0.550672	8.7478e-16	ABA
AT3G57040	0.55833	8.20979e-16	CK
AT5G18380	0.39143	6.63662e-16	CK
AT1G67430	0.400477	1.41904e-16	CK
AT1G78020	-0.526505	1.22396e-16	SA
AT2G43970	0.373492	7.94721e-17	SA
AT3G14810	0.757123	6.19002e-17	ABA
AT1G55960	0.723765	3.28366e-17	ACC
AT3G62290	-0.594862	1.64013e-18	SA
AT4G38970	0.291941	3.75729e-19	GA
AT3G45780	-0.552675	2.97308e-19	SA
AT5G05690	-0.55722	1.35538e-19	SA
AT5G02960	0.41612	2.88784e-20	CK
AT2G42220	-0.534155	2.09379e-21	SA
AT5G49730	-0.733294	1.83277e-21	SA
AT1G69040	0.676947	1.10986e-21	CK
AT2G40270	0.789111	7.32069e-22	SA
AT4G23630	0.790571	2.27406e-22	ABA
AT4G23570	0.780885	6.45898e-24	SA
AT5G39570	0.711876	4.9622e-24	ABA
AT4G16990	0.66814	2.61264e-24	SA
AT4G09010	-0.576245	1.36877e-24	SA
AT1G68530	0.841191	4.5259e-25	ABA
AT3G63520	-0.606511	2.94055e-27	SA
AT4G31500	0.911227	1.70134e-28	SA
AT5G18080	0.890644	2.34503e-29	24D
AT1G29440	0.885765	7.1829e-30	24D
AT5G57560	0.852613	3.29592e-30	SA
AT2G18160	-0.619583	2.68564e-31	SA
AT5G09660	-0.611774	1.38831e-31	SA
AT1G73480	1.10009	9.98849e-32	ABA
AT4G23010	0.911144	4.89361e-32	SA
AT4G12320	-0.727724	2.11575e-33	SA
AT4G10060	-0.755502	1.65564e-33	SA
AT4G34000	1.01588	7.00126e-34	ABA
AT3G28080	-0.665145	5.54619e-34	SA
AT5G02760	0.995978	3.31049e-34	24D
AT1G12240	0.927508	2.37886e-35	MJ
AT2G13360	-0.497076	7.66184e-36	SA
AT3G50950	0.940576	4.00793e-36	SA
AT4G23670	0.847553	2.06944e-38	ABA
AT5G37600	0.98344	2.4315e-39	SA
AT3G62750	-0.82144	1.23063e-39	SA
AT1G01470	1.17624	7.12583e-41	ABA
AT3G53420	0.830416	1.53005e-41	ABA
AT3G28540	1.22926	2.46062e-44	SA
AT4G21380	1.09984	1.87344e-44	SA
AT5G47370	1.13374	3.07861e-47	24D
AT4G30650	1.15047	1.5973e-47	ABA
AT2G43530	1.12508	6.18679e-48	MJ
AT2G39800	1.29269	6.11448e-49	ABA
AT5G46110	-0.673401	7.00099e-50	SA
AT5G60900	1.21167	4.70294e-50	SA
AT5G05600	1.08267	2.48858e-52	MJ
AT5G66580	1.22898	1.82953e-52	24D
AT5G61790	0.936901	2.24333e-54	SA
AT1G66100	1.27554	6.29909e-55	MJ
AT4G23470	1.11842	9.2615e-57	SA
AT1G21270	1.17598	1.17209e-59	SA
AT3G16240	0.585493	1.09534e-59	CK
AT4G13510	1.21657	2.68585e-61	SA
AT1G56120	1.45578	8.75765e-64	SA
AT5G15960	1.41699	1.29079e-65	ABA
AT1G02205	1.50602	1.57004e-66	ABA		AT4G37830	-0.522285	0.0934183	SA
AT5G52900	1.32331	6.2383e-69	24D		AT1G51570	-0.748786	0.0912377	SA
AT5G55450	1.42867	3.96083e-71	SA		AT2G35860	-0.44256	0.0909298	SA
AT1G52410	1.54558	3.33413e-71	MJ		AT3G49670	-0.436888	0.0894961	SA
AT1G76180	1.2944	1.28128e-71	ABA		AT5G57180	-0.428862	0.0890896	SA
AT5G42020	1.10056	2.80967e-72	SA
AT4G23600	1.49871	1.25007e-75	MJ		AT1G72510	-0.401201	0.0874432	SA
AT2G41100	1.41349	9.9456e-81	SA		AT2G40610	-0.55788	0.0819282	SA
AT4G33050	1.50363	9.80484e-83	SA
AT2G37710	1.46661	3.65148e-83	SA
AT5G08760	1.48468	5.76049e-84	SA
AT5G24210	1.68653	7.56863e-95	SA		AT4G34110	-0.360901	0.0767956	SA
AT3G28220	1.95711	1.24667e-108	MJ		AT3G14840	0.720526	0.0712371	SA
AT3G04210	1.56069	1.35642e-113	SA		AT4G26190	-0.498943	0.0674076	SA		AT2G38540	0.834544	0.00314029	ABA
AT3G29240	1.71474	1.32149e-114	SA							AT4G30650	0.738723	0.00144593	ABA
AT1G20440	1.72898	1.16307e-125	ABA							AT4G29905	1.02559	0.000963901	ABA
AT1G66970	1.36275	1.65376e-126	SA		AT4G14740	-0.551075	0.0617281	SA		AT3G50970	1.38999	7.83808e-05	ABA
AT5G24770	2.14429	1.26983e-127	MJ							AT1G73480	1.01807	7.32734e-05	ABA
AT1G24147	1.89538	3.6607e-129	SA		AT3G44890	-0.495374	0.0614536	SA
AT3G50480	1.96236	1.03783e-152	SA							AT4G27520	1.04665	6.06528e-05	ABA
AT1G35710	2.25885	6.2049e-165	SA		AT3G50950	0.811333	0.058904	SA		AT1G02205	1.21618	4.328e-05	ABA
AT2G41090	1.48576	5.81282e-187	SA		AT5G04930	0.779897	0.0522235	SA
AT5G19240	2.08527	7.56705e-189	SA		AT3G47620	-0.382382	0.0500009	SA
AT5G24530	2.58345	1.38768e-206	SA
AT1G70700	2.59806	1.01752e-226	MJ		AT3G53720	0.914899	0.0498099	SA		AT3G14810	1.16318	8.48398e-06	ABA
AT5G03350	3.1448	0	SA		AT4G38420	0.697387	0.0490733	SA		AT3G11410	1.12279	2.4188e-06	ABA
AT5G42530	1.46605	0	SA		AT5G18230	-0.512259	0.0483656	SA		AT2G33380	1.10211	1.00916e-06	ABA
AT2G42540	2.78943	0	ABA		AT2G46450	0.766354	0.0468112	SA
					AT2G38120	-0.584587	0.0464364	SA
										AT3G53420	0.945004	8.91399e-07	ABA
										AT4G34000	1.11004	1.50614e-07	ABA
					AT2G18160	-0.472952	0.0313371	SA
					AT4G27090	-0.556844	0.0357175	SA		AT5G15960	1.2526	5.81405e-08	ABA
					AT4G16990	0.703339	0.0358687	SA		AT1G76180	1.20416	3.08191e-09	ABA
					AT1G67120	-0.499195	0.0408755	SA		AT5G17460	1.67754	3.29861e-11	ABA
					AT4G33300	0.669412	0.0431703	SA
					AT5G43560	-0.460496	0.0445447	SA		AT2G42530	1.8455	8.73764e-12	ABA
										AT2G15970	1.63242	1.74782e-19	ABA
										AT1G20450	1.81467	1.76742e-21	ABA
										AT1G20440	1.8447	7.92855e-23	ABA
										AT5G52310	2.56531	7.07003e-39	ABA
										AT4G12030	0.979494	0.0186302	MJ
										AT2G38170	0.662164	0.0455028	MJ
										AT1G78370	0.902251	0.0469447	MJ
										AT2G39770	0.772586	0.0896761	MJ
										AT5G15970	2.38462	6.5366e-48	ABA
										AT2G42540	2.8254	5.23806e-44	ABA

## Sheet: Hormone-Maturation Overlap
	Hormone: ABA								Hormone: MJ									Hormone: ACC								Hormone: BR								Hormone: 24D								Hormone: CK
	Gene	leaf maturation coefficient	leaf maturation adj. p	drought response coefficient	drought response adj. p	hormone response fold change	Cell class		Gene	leaf maturation coefficient	leaf maturation adj. p	drought response coefficient	drought response adj. p	hormone response fold change	Hormone	Cell class		Gene	leaf maturation coefficient	leaf maturation adj. p	drought response coefficient	drought response adj. p	hormone response fold change	Cell class		Gene	leaf maturation coefficient	leaf maturation adj. p	drought response coefficient	drought response adj. p	hormone response fold change	Cell class		Gene	leaf maturation coefficient	leaf maturation adj. p	drought response coefficient	drought response adj. p	hormone response fold change	Cell Class		Gene	leaf maturation coefficient	leaf maturation adj. p	drought response coefficient	drought response adj. p	hormone response fold change	Cell Class
	AT1G01120	-0.110935	1.13752e-25	-0.481081	0.000537505	0.623146	mesophyll		AT1G19570	-0.0035982	0.507071	0.219474	0.00997343	1.06739	MJ	epidermis		AT1G04820	-0.11536	1.88043e-82	-0.319706	0.00189473	0.330323	mesophyll		AT1G20440	0.124709	2.71449e-77	0.792338	5.84307e-22	0.291408	mesophyll		AT1G07440	0.0531914	8.96291e-27	0.0717143	0.902571	-0.398761	mesophyll		AT1G01100	-0.0778644	1.4289e-26	-0.276429	0.0131173	0.308082	mesophyll
	AT1G01470	0.0889181	2.83527e-37	0.613413	7.03813e-12	1.17624	mesophyll		AT1G19670	-0.00444991	0.781772	-0.269816	0.00506545	1.84927	MJ	epidermis		AT1G25440	0.0327271	1.75345e-40	0.176822	5.69531e-08	-0.325147	mesophyll		AT1G48300	0.0349271	3.29885e-17	0.188718	0.000319427	0.355785	mesophyll		AT1G10890	0.0360842	2.02389e-11	0.349667	5.93237e-07	-0.301929	mesophyll		AT1G02780	-0.0830271	5.39181e-63	-0.423534	1.00227e-07	0.417492	mesophyll
	AT1G02205	-0.191611	2.39082e-61	0.210343	0.0240264	1.50602	mesophyll		AT1G45201	0.0688248	3.9438e-07	0.589916	1.88749e-06	1.31434	MJ	epidermis		AT1G55960	-0.0255354	1.60699e-05	-0.56966	1.49184e-20	0.723765	mesophyll		AT1G56220	0.0525125	8.92914e-29	0.382484	1.10968e-11	0.354669	mesophyll		AT1G16880	0.0174913	3.03167e-22	-0.108081	6.79282e-07	-0.257186	mesophyll		AT1G04270	-0.065104	1.40194e-08	0.42036	0.00749481	0.273511	mesophyll
	AT1G04820	-0.11536	1.88043e-82	-0.319706	0.00189473	0.279895	mesophyll		AT1G52000	-0.0292576	0.00220669	0.424596	0.000205443	1.40607	MJ	epidermis		AT1G58290	-0.0510716	2.80376e-54	-0.240307	2.68802e-08	0.333496	mesophyll		AT1G60950	-0.0969642	2.23293e-39	-0.544911	9.76924e-10	-0.311467	mesophyll		AT1G19715	0.0109758	0.000252211	-0.0875331	0.0243906	-0.300355	mesophyll		AT1G04480	-0.0770421	2.98193e-45	-0.292981	0.00391	0.405822	mesophyll
	AT1G05850	-0.0929381	1.00265e-88	-0.163831	0.217869	0.424856	mesophyll		AT1G56220	0.0534968	9.37826e-18	0.386489	2.0114e-07	-0.433286	MJ	epidermis		AT1G62380	-0.109496	1.0301e-78	-0.447236	5.91806e-08	0.650761	mesophyll		AT2G27720	-0.083805	6.63492e-19	-0.0104844	0.856227	-0.399016	mesophyll		AT1G20920	0.0111872	0.166648	0.272131	0.00161662	-0.437508	mesophyll		AT1G07770	-0.0534612	3.51451e-07	-0.346859	0.0596073	0.302859	mesophyll
	AT1G07420	8.98398e-05	0.481158	0.382245	9.76924e-10	0.345683	mesophyll		AT1G66100	-0.0818329	5.22542e-22	-0.604932	7.71178e-08	1.25819	MJ	epidermis		AT1G77760	-0.0251649	3.56001e-07	-0.240602	0.000160214	0.752922	mesophyll		AT2G29290	-0.0248933	6.98928e-07	-0.0607427	0.540707	0.328313	mesophyll		AT1G21580	0.0497416	1.65741e-15	0.355177	1.32249e-05	-0.28031	mesophyll		AT1G09690	-0.0939311	4.31495e-75	-0.379315	1.72729e-05	0.363904	mesophyll
	AT1G10670	-0.0542944	1.00915e-14	-0.0592127	0.893633	0.377984	mesophyll		AT1G70700	0.0157126	0.464356	0.414819	0.00403758	2.55659	MJ	epidermis		AT2G15020	0.0864123	1.46856e-37	-0.305844	1.86708e-06	0.496164	mesophyll		AT2G30600	-0.0160474	0.00492652	-0.129973	0.194849	0.33026	mesophyll		AT1G29430	-0.0353452	0.000309673	-0.393997	0.00377012	0.655903	mesophyll		AT1G14320	-0.0578674	3.78423e-18	-0.125842	0.389605	0.280704	mesophyll
	AT1G13930	-0.0341654	3.12498e-08	-0.0634814	0.591009	0.630761	mesophyll		AT2G06050	0.0217541	0.222075	0.444712	0.00787526	1.01372	MJ	epidermis		AT2G16500	-0.0728513	1.39307e-74	-0.340268	6.65066e-09	0.298369	mesophyll		AT2G33830	0.0962604	2.64e-27	0.790707	1.56971e-09	0.417534	mesophyll		AT1G29440	-0.0283556	0.00651207	-0.301301	0.0558388	0.885765	mesophyll		AT1G15930	-0.0682136	1.53184e-15	-0.217825	0.232823	0.337752	mesophyll
	AT1G15290	-0.0575118	1.56778e-28	-0.0178852	0.852737	-0.584382	mesophyll		AT2G40610	0.0370823	2.2591e-08	-0.660801	1.81989e-13	-0.803579	MJ	epidermis		AT2G20260	-0.0239057	6.9444e-11	-0.210111	7.45901e-06	-0.286762	mesophyll		AT3G26510	0.0819811	3.34846e-46	0.343408	0.000206751	0.507003	mesophyll		AT1G62380	-0.109496	1.0301e-78	-0.447236	5.91806e-08	0.258069	mesophyll		AT1G17880	-0.0831394	2.52493e-79	-0.337446	2.12043e-06	0.336022	mesophyll
	AT1G19350	-0.0263934	0.00275072	0.129218	0.306202	0.297312	mesophyll		AT3G16400	0.104689	2.9124e-19	0.562202	0.00116241	0.91091	MJ	epidermis		AT2G30620	-0.00115574	0.903732	-0.113222	0.0209265	0.330342	mesophyll		AT3G56020	-0.135129	1.08475e-43	-0.557092	0.0026684	-0.486415	mesophyll		AT1G63880	0.0781231	2.58948e-57	0.307974	7.61922e-06	-0.313451	mesophyll		AT1G19450	-0.0475112	5.85724e-31	-0.499648	2.75426e-22	0.405075	mesophyll
	AT1G19570	-0.029624	1.40137e-06	0.221332	0.00149423	0.529433	mesophyll		AT3G44310	-0.0214505	0.000861717	-0.250071	0.00502773	0.466433	MJ	epidermis		AT2G33830	0.0962604	2.64e-27	0.790707	1.56971e-09	-0.349713	mesophyll		AT4G20360	-0.0594943	5.91068e-21	-0.497897	2.11818e-10	-0.299974	mesophyll		AT1G64720	-0.0293691	2.46413e-55	-0.164779	3.18948e-11	0.313754	mesophyll		AT1G20330	-0.0943768	3.24657e-103	-0.259576	0.000908054	0.409616	mesophyll
	AT1G20440	0.124709	2.71449e-77	0.792338	5.84307e-22	1.72898	mesophyll		AT4G04840	-0.0495399	4.79814e-06	-0.464319	0.00286129	0.758031	MJ	epidermis		AT2G34430	-0.0555458	4.47407e-13	-0.430644	3.15646e-07	-0.250588	mesophyll		AT4G24770	-0.0768299	8.17746e-27	-0.428562	3.96252e-06	-0.305361	mesophyll		AT1G67740	-0.0369623	2.79559e-09	-0.458104	1.91959e-10	-0.396946	mesophyll		AT1G22780	-0.105648	6.95024e-65	-0.49003	7.49701e-06	0.433651	mesophyll
	AT1G20450	0.0581834	4.3059e-09	0.483566	0.000160189	1.8387	mesophyll		AT4G18970	-0.22288	6.95541e-126	-0.737612	2.32309e-06	-0.732646	MJ	epidermis		AT2G38230	-0.000225795	0.841325	-0.13847	0.00800672	0.262737	mesophyll		AT4G28750	-0.0224106	1.0068e-10	-0.20738	5.78274e-07	-0.268116	mesophyll		AT1G70620	0.0216893	3.87152e-05	0.277502	1.8376e-05	-0.420956	mesophyll		AT1G23130	0.0351702	1.1094e-08	0.190518	0.0370132	0.338411	mesophyll
	AT1G20693	0.0423252	2.71481e-09	0.178366	0.188867	0.572751	mesophyll		AT4G21910	0.0477967	2.38762e-15	0.345443	7.53609e-05	0.966534	MJ	epidermis		AT2G42220	-0.0729218	1.19985e-81	-0.285251	2.31687e-08	-0.351847	mesophyll		AT4G30650	-0.0341373	2.51436e-10	0.43044	2.88444e-11	0.342465	mesophyll		AT1G70940	-0.0732468	4.03305e-63	-0.289893	8.97976e-05	0.55162	mesophyll		AT1G23290	-0.106229	4.59442e-50	-0.399919	0.00140808	0.326453	mesophyll
	AT1G20920	0.0111872	0.166648	0.272131	0.00161662	-0.721194	mesophyll		AT4G24350	-0.0221447	0.0263823	-0.454522	8.8837e-05	1.3084	MJ	epidermis		AT2G47400	-0.0304597	4.83773e-10	-0.275498	7.82365e-06	-0.289054	mesophyll		AT4G31985	-0.0965821	3.31076e-46	-0.38618	0.00386044	-0.511843	mesophyll		AT1G72645	-0.0152138	0.00101863	-0.098896	0.137552	-0.271326	mesophyll		AT1G26630	-0.0533128	6.4873e-13	-0.317648	0.0190859	0.320114	mesophyll
	AT1G29395	0.0879996	2.39074e-40	0.477715	5.74963e-09	0.88556	mesophyll		AT4G36540	0.0181856	6.06353e-05	-0.266858	2.36784e-05	-0.57651	MJ	epidermis		AT3G16770	0.0670174	4.29875e-14	-0.721402	1.29718e-07	0.791217	mesophyll		AT4G36040	0.0640163	3.80051e-39	-0.125236	0.162767	0.313401	mesophyll		AT1G73655	-0.019767	2.42804e-10	-0.0778387	0.15178	-0.293773	mesophyll		AT1G26880	-0.0755777	1.03642e-23	-0.352198	0.010374	0.262321	mesophyll
	AT1G29670	-0.113337	6.22563e-48	-0.235777	0.0790745	0.775982	mesophyll		AT4G39330	-0.0767852	4.39663e-28	-0.373692	0.000513092	-0.609269	MJ	epidermis		AT3G53260	-0.070734	1.04594e-35	-0.531168	4.61811e-12	0.634861	mesophyll		AT5G25280	0.0705556	7.91319e-21	0.371018	0.00210952	0.394442	mesophyll		AT1G76880	-0.051332	6.85921e-30	-0.0107804	0.783789	-0.251679	mesophyll		AT1G29920	-0.0875547	1.22709e-57	-0.374944	1.227e-08	0.259061	mesophyll
	AT1G30360	-0.0365966	1.02298e-34	0.13609	3.46499e-06	0.445274	mesophyll		AT5G15970	0.0271323	8.13519e-05	0.622924	3.20808e-22	0.830892	MJ	epidermis		AT3G54500	-0.00526936	0.482562	-0.1886	0.00450102	0.453602	mesophyll		AT5G48620	0.0382277	2.10574e-10	0.378805	2.32378e-06	0.385412	mesophyll		AT2G18160	0.0176806	2.37608e-06	-0.208809	2.72224e-05	-0.250481	mesophyll		AT1G33140	-0.0729825	1.95357e-36	-0.330689	0.000676553	0.305714	mesophyll
	AT1G31812	-0.0359022	1.493e-32	-0.0880328	0.168059	0.383181	mesophyll		AT5G42650	-0.00579062	0.696646	-0.303065	0.010124	1.50932	MJ	epidermis		AT4G20260	0.00700277	0.948213	0.506368	2.24231e-11	-0.397363	mesophyll		AT1G55490	-0.113932	1.80603e-126	-0.387947	6.95557e-09	-0.991841	vasculature		AT2G25970	0.0236229	5.68429e-13	0.0310845	0.965053	-0.311471	mesophyll		AT1G34030	-0.0618895	8.25529e-32	-0.278042	0.00175443	0.285938	mesophyll
	AT1G32400	0.0170258	0.00774428	0.253495	0.00195771	0.365432	mesophyll		AT5G43700	-0.00848153	0.334908	-0.373618	2.60848e-05	-0.502806	MJ	epidermis		AT4G21870	0.0358172	0.000959512	-0.615505	5.93484e-05	0.760725	mesophyll		AT2G15890	0.0265312	0.000840993	0.576551	1.00913e-10	0.645358	vasculature		AT2G26250	-0.113147	7.58919e-99	-0.285253	0.00600202	0.330451	mesophyll		AT1G51060	-0.0720088	5.36631e-42	-0.288334	0.00245082	0.31127	mesophyll
	AT1G35720	-0.00869069	0.0662245	0.591715	1.18977e-21	0.758167	mesophyll		AT1G12240	-0.0716545	1.00752e-39	-0.355606	8.69071e-07	0.948593	MJ	vasculature		AT4G28750	-0.0224106	1.0068e-10	-0.20738	5.78274e-07	-0.299447	mesophyll		AT5G64040	-0.0619736	7.11624e-41	-0.251423	9.78951e-05	-0.737142	vasculature		AT2G27860	-0.0208882	4.60977e-08	-0.0796008	0.277977	0.32382	mesophyll		AT1G52300	-0.113795	5.421e-78	-0.438502	0.000138179	0.265712	mesophyll
	AT1G41830	-0.117611	2.13104e-91	0.072286	0.0285657	0.498452	mesophyll		AT1G52000	-0.00160119	0.872885	0.352992	0.00521663	1.38007	MJ	vasculature		AT5G01410	-0.0275588	2.64764e-05	-0.422931	3.56689e-08	0.28505	mesophyll										AT3G10060	-0.00856589	0.00336109	-0.179319	1.04575e-07	-0.250496	mesophyll		AT1G53510	0.0271276	1.5589e-19	0.023074	0.880287	-0.393731	mesophyll
	AT1G51090	0.0913201	3.02714e-28	0.829036	1.49184e-20	0.826332	mesophyll		AT1G66100	-0.075925	2.63294e-18	-0.471504	2.27183e-05	1.07619	MJ	vasculature		AT5G08760	0.0922403	1.16006e-36	0.319582	0.00118839	0.408371	mesophyll										AT3G16770	0.0670174	4.29875e-14	-0.721402	1.29718e-07	0.38024	mesophyll		AT1G55330	-0.169139	6.65662e-61	-0.15679	0.470186	0.411302	mesophyll
	AT1G51500	-0.086326	5.56327e-49	-0.0856686	0.755454	0.405546	mesophyll		AT1G78370	-0.0318396	7.06658e-10	-0.216106	0.00264339	0.902251	MJ	vasculature		AT5G14120	-0.00464316	0.585239	-0.277843	5.12479e-05	0.466085	mesophyll										AT3G23050	-0.0450677	8.47221e-07	0.0118954	0.761294	0.413013	mesophyll		AT1G56110	-0.087507	4.14658e-37	-0.227354	0.773532	0.377018	mesophyll
	AT1G52400	0.0177579	0.434097	0.666797	3.61853e-08	0.446433	mesophyll		AT2G25450	0.0595538	1.69256e-51	-0.083489	0.0025841	0.857189	MJ	vasculature		AT5G17670	-0.0738501	2.05643e-60	-0.440212	1.95823e-11	0.381611	mesophyll										AT3G26180	0.0318874	3.89529e-12	0.314318	1.56186e-07	-0.319371	mesophyll		AT1G57660	-0.0992192	3.47203e-62	-0.402404	0.000238407	0.390936	mesophyll
	AT1G55330	-0.169139	6.65662e-61	-0.15679	0.470186	0.550672	mesophyll		AT3G57520	0.0359596	0.00229988	0.367114	0.00895747	0.859253	MJ	vasculature		AT5G25460	-0.154528	3.20164e-102	-0.517551	3.87745e-09	0.556037	mesophyll										AT3G29390	0.0163768	9.32953e-07	0.0112936	0.829398	-0.397282	mesophyll		AT1G57860	-0.0560032	1.61309e-26	-0.213975	0.0224487	0.562113	mesophyll
	AT1G56580	-0.107029	1.50671e-41	-0.220486	0.0686439	0.606148	mesophyll		AT4G04610	0.0323556	2.46145e-19	0.262158	1.17456e-09	0.840121	MJ	vasculature		AT5G35970	-0.00968381	0.0331305	-0.247211	1.22533e-07	0.309599	mesophyll										AT3G46530	0.0390973	3.7361e-30	0.226388	1.27011e-06	-0.353904	mesophyll		AT1G67430	-0.0564762	3.09309e-13	-0.109984	0.529081	0.400477	mesophyll
	AT1G59900	-0.0257811	2.41107e-10	-0.0873671	0.224808	0.454133	mesophyll		AT4G04840	-0.100407	6.29659e-18	-0.554301	0.00128989	1.00874	MJ	vasculature		AT5G46110	-0.00675051	0.0595571	0.261151	4.72488e-06	-0.32253	mesophyll										AT3G62750	0.0373384	8.5397e-18	0.10472	0.287714	-0.374068	mesophyll		AT1G69040	-0.122134	9.81376e-62	-0.149029	0.397817	0.676947	mesophyll
	AT1G64230	0.0249485	0.881057	0.465131	0.0203414	0.25073	mesophyll		AT4G21910	0.0112309	0.0443081	0.311747	7.82752e-09	1.1092	MJ	vasculature		AT5G55620	-0.0821662	4.05964e-28	-0.417631	6.21708e-05	0.704196	mesophyll										AT4G12320	0.0546968	3.93732e-38	-0.13654	0.000204373	-0.352733	mesophyll		AT1G69620	-0.074241	1.93418e-54	-0.233609	0.0281074	0.30143	mesophyll
	AT1G66240	0.0509595	0.00366686	0.107103	0.89649	0.313191	mesophyll		AT4G24350	-0.0723128	1.37277e-42	-0.363986	5.21904e-07	1.21398	MJ	vasculature		AT5G64840	0.0156532	7.09975e-07	-0.165344	2.70581e-05	0.429332	mesophyll										AT4G13340	-0.0646137	3.19379e-31	0.000480277	0.558758	0.308072	mesophyll		AT1G70600	-0.115868	8.9122e-59	-0.607692	2.86419e-07	0.415859	mesophyll
	AT1G70490	0.018567	0.0754527	0.298718	0.019578	0.280118	mesophyll		AT5G06870	-0.0577584	4.52063e-11	-0.358124	0.00731839	1.65479	MJ	vasculature		AT5G65630	-0.0362958	4.19368e-25	0.297674	8.18622e-13	-0.312186	mesophyll										AT4G33510	0.0329547	0.00025161	0.368693	0.00225543	-0.275234	mesophyll		AT1G72370	-0.0597257	6.09007e-30	-0.0589435	0.764073	0.277186	mesophyll
	AT1G70890	0.0406082	0.000126209	0.000862157	1	0.514774	mesophyll		AT5G15970	0.0283329	2.63551e-13	0.337928	8.19134e-15	0.809788	MJ	vasculature		AT1G10760	-0.00935917	0.153199	0.184292	0.0253363	-0.55085	epidermis										AT4G38860	-0.0110908	0.0532284	-0.402687	4.18402e-09	0.439481	mesophyll		AT1G72610	-0.108022	1.3117e-110	-0.438247	5.23139e-08	0.439018	mesophyll
	AT1G71695	-0.0994009	4.79335e-83	-0.233227	0.0209886	0.30875	mesophyll		AT5G23010	0.0703632	3.89426e-50	0.279456	0.00176506	1.09879	MJ	vasculature		AT1G19835	-0.0800115	5.87776e-28	0.235871	0.00287411	-0.649719	epidermis										AT5G02120	-0.0499515	1.35999e-32	-0.365044	2.21064e-10	-0.252938	mesophyll		AT1G74560	-0.0692434	6.50901e-30	-0.226492	0.055926	0.260773	mesophyll
	AT1G73480	0.028371	9.06339e-12	0.304467	6.47674e-11	1.10009	mesophyll		AT5G67300	-0.0046731	0.316926	0.351387	1.80745e-07	0.917376	MJ	vasculature		AT1G62310	0.02117	0.000231787	0.443411	5.50166e-16	-0.626204	epidermis										AT5G02760	-0.106328	2.72606e-34	-0.598187	6.24732e-06	0.995978	mesophyll		AT1G76080	0.00691526	0.00708029	-0.208835	2.09667e-08	0.265133	mesophyll
	AT1G75500	-0.11912	2.51881e-111	-0.372424	9.16236e-05	0.347603	mesophyll											AT1G72150	0.0837964	1.25815e-101	0.221283	0.000458933	-0.569141	epidermis										AT5G11580	-0.0103171	0.00138437	0.0317882	0.385682	-0.281317	mesophyll		AT1G77940	-0.104052	1.7895e-52	-0.409425	0.00100987	0.261675	mesophyll
	AT1G76180	0.0714069	3.34269e-37	0.308119	7.80264e-05	1.2944	mesophyll											AT2G15970	0.0135238	0.0303124	0.245919	0.000288903	-0.517048	epidermis										AT5G12050	-0.0394726	3.05691e-06	-0.572778	5.80152e-07	0.434174	mesophyll		AT2G05220	-0.0611257	4.64713e-08	-0.492818	0.0070769	0.301961	mesophyll
	AT1G76810	-0.00864829	0.000182304	0.128556	2.53033e-05	-0.712944	mesophyll											AT2G25730	0.00292204	0.940798	0.489026	8.36273e-05	-0.625455	epidermis										AT5G18030	-0.0304221	0.00457182	-0.5219	0.000572579	0.986705	mesophyll		AT2G10940	-0.246873	3.96727e-148	-0.680725	3.0141e-05	0.261314	mesophyll
	AT1G78070	0.0271445	0.0146744	0.707036	2.98538e-14	0.732889	mesophyll											AT3G51600	-0.082605	4.45494e-43	-0.353382	0.00124635	0.428551	epidermis										AT5G19220	-0.00522712	0.0471623	-0.0987546	0.00123443	-0.293404	mesophyll		AT2G14890	-0.214339	6.19387e-141	-0.2831	0.0528003	0.31517	mesophyll
	AT1G78600	0.0327545	1.99191e-14	0.282397	3.86413e-06	0.277538	mesophyll											AT5G64740	-0.0544059	9.10419e-56	0.148719	2.06419e-06	-0.531514	epidermis										AT5G21020	0.0416265	5.41445e-21	-0.0667983	0.336868	0.365051	mesophyll		AT2G18020	-0.085157	2.60032e-57	-0.443987	2.18439e-07	0.309534	mesophyll
	AT1G78680	-0.0201614	2.51047e-07	0.0445519	0.200152	0.625526	mesophyll																											AT5G21930	-0.0457395	3.1075e-29	-0.121264	0.0951204	-0.258402	mesophyll		AT2G19730	-0.0656295	3.30206e-09	-0.0977195	0.799036	0.349004	mesophyll
	AT1G80930	0.00672967	0.299313	0.240441	6.15638e-07	-0.639215	mesophyll																											AT5G24165	-0.0159226	1.36383e-05	-0.256035	7.33808e-08	-0.26097	mesophyll		AT2G19740	-0.0747888	9.22579e-33	-0.372367	0.000544782	0.394402	mesophyll
	AT2G03680	-0.0185736	0.00116828	0.0348172	0.626324	0.279823	mesophyll																											AT5G24670	0.0222372	6.08876e-06	0.270351	1.91679e-05	-0.258994	mesophyll		AT2G19750	-0.0871651	4.9751e-36	-0.353144	0.00609576	0.310042	mesophyll
	AT2G05100	-0.00530658	0.237392	-0.262973	2.34016e-10	0.251115	mesophyll																											AT5G25280	0.0705556	7.91319e-21	0.371018	0.00210952	-0.271897	mesophyll		AT2G19760	-0.029738	2.69217e-05	-0.180067	0.125623	0.309169	mesophyll
	AT2G14890	-0.214339	6.19387e-141	-0.2831	0.0528003	0.501281	mesophyll																											AT5G28540	0.035484	3.82998e-06	0.281285	0.00803464	-0.258561	mesophyll		AT2G27385	-0.13372	2.49299e-104	-0.254904	0.0215769	0.396579	mesophyll
	AT2G16485	-0.0114334	0.00533245	0.26963	4.43885e-06	-0.560553	mesophyll																											AT5G44020	-0.183499	3.17563e-94	-0.803771	4.02258e-10	0.303166	mesophyll		AT2G28840	0.039379	4.43855e-29	0.275684	1.61749e-09	-0.42101	mesophyll
	AT2G17840	0.0989734	7.79487e-28	0.796568	1.08567e-11	0.741639	mesophyll																											AT5G45680	-0.0704225	7.91181e-53	-0.432049	1.67336e-11	-0.253899	mesophyll		AT2G28950	-0.145631	2.0058e-235	-0.374466	2.38295e-06	0.378354	mesophyll
	AT2G20670	0.0176498	0.00219579	0.0990905	0.24225	0.364474	mesophyll																											AT5G47370	0.0271303	2.39037e-05	-0.0194426	0.62086	1.13374	mesophyll		AT2G30766	0.0425514	0.00191782	-0.0759467	1	0.35974	mesophyll
	AT2G21530	-0.018148	1.17253e-09	-0.093482	0.058255	0.363571	mesophyll																											AT5G52900	0.0577747	1.01365e-17	-0.17376	0.0260091	1.32331	mesophyll		AT2G32060	-0.046001	1.69123e-11	-0.118688	0.585538	0.372286	mesophyll
	AT2G23120	-0.021384	0.000556174	0.229323	0.00477625	0.872036	mesophyll																											AT5G58200	0.0430348	3.51107e-33	0.239862	7.23177e-06	-0.2568	mesophyll		AT2G33370	-0.0822776	3.32372e-43	-0.383614	8.6771e-05	0.328264	mesophyll
	AT2G23600	0.0677215	2.17035e-49	-0.048632	0.219079	-0.718859	mesophyll																											AT5G60600	0.00383728	0.105631	-0.0941504	0.00421844	-0.270611	mesophyll		AT2G36880	-0.0159655	0.0711237	-0.0499261	0.831587	0.264366	mesophyll
	AT2G25080	0.0199295	0.000255662	-0.267558	4.62658e-05	0.345966	mesophyll																											AT5G62280	0.0421078	0.000130366	-0.23376	0.0890636	0.952086	mesophyll		AT2G37190	-0.118712	3.44659e-59	-0.410089	0.00231835	0.297759	mesophyll
	AT2G25450	0.10587	3.59314e-127	0.153383	0.676183	0.390442	mesophyll																											AT5G65670	-0.0225866	9.61578e-10	0.0789226	0.0870848	0.404036	mesophyll		AT2G39390	-0.0664931	8.35651e-30	-0.182546	0.16534	0.466243	mesophyll
	AT2G27385	-0.13372	2.49299e-104	-0.254904	0.0215769	0.529767	mesophyll																											AT5G66580	-0.0465747	8.24215e-07	-0.252451	0.103707	1.22898	mesophyll		AT2G43460	-0.0850369	5.24785e-39	-0.384097	0.000232758	0.28915	mesophyll
	AT2G28470	-0.104956	8.67393e-82	-0.0419136	0.891073	0.432007	mesophyll																											AT5G67370	0.0159778	6.273e-07	-0.187885	4.71903e-06	-0.258866	mesophyll		AT2G45180	-0.0804175	1.56077e-42	-0.603978	1.37161e-13	0.404611	mesophyll
	AT2G30930	0.0827226	4.16103e-36	0.575832	1.93841e-09	0.436157	mesophyll																											AT1G12900	-0.035343	0.000368767	-0.0458091	0.988417	0.462761	epidermis		AT2G47610	-0.100561	7.73926e-78	-0.379026	4.50789e-05	0.318673	mesophyll
	AT2G34430	-0.0555458	4.47407e-13	-0.430644	3.15646e-07	0.257638	mesophyll																											AT1G24020	-0.0745865	4.3439e-16	0.113182	0.307613	-0.679942	epidermis		AT3G01310	0.0158233	0.00412824	0.242979	0.000190484	-0.339041	mesophyll
	AT2G35060	0.021707	1.17488e-06	0.269955	2.21616e-06	0.640831	mesophyll																											AT1G27400	-0.14956	2.09107e-53	-0.591106	0.000975009	-0.642269	epidermis		AT3G02080	-0.0935976	8.46515e-59	-0.416874	3.67523e-05	0.314335	mesophyll
	AT2G38310	0.027098	0.000581817	-0.0917056	0.416552	-0.971593	mesophyll																											AT1G42970	-0.0592791	2.3105e-19	-0.469325	3.6779e-08	0.472387	epidermis		AT3G02560	-0.0852806	3.33008e-64	-0.377485	6.35315e-06	0.355114	mesophyll
	AT2G39010	-0.0336749	2.948e-31	0.0985886	3.81652e-05	0.592031	mesophyll																											AT1G44575	-0.0609684	4.1643e-16	-0.170367	0.317305	0.491472	epidermis		AT3G03820	-0.0691791	4.14057e-11	-0.466498	0.000862373	0.638343	mesophyll
	AT2G39800	0.00584037	0.920949	0.538718	1.21894e-13	1.29269	mesophyll																											AT1G52360	-0.0363047	1.89485e-08	0.0915042	0.206304	-0.431696	epidermis		AT3G03920	-0.0888443	2.02634e-35	-0.404586	0.00271176	0.312956	mesophyll
	AT2G42530	0.0123727	0.109019	0.352785	4.57614e-07	1.65926	mesophyll																											AT1G52400	-0.0335084	0.00358579	0.298951	0.0413297	-1.24687	epidermis		AT3G04400	-0.0942027	6.01899e-37	-0.356965	0.00571894	0.36751	mesophyll
	AT2G42540	0.0226677	0.0696173	0.758044	9.54536e-20	2.78943	mesophyll																											AT1G56340	-0.0709506	2.187e-19	-0.0258224	0.877083	-0.585245	epidermis		AT3G04920	-0.088852	2.27627e-61	-0.277836	0.00316501	0.302075	mesophyll
	AT2G44060	-0.0150249	0.0073338	0.176953	0.0176634	0.276449	mesophyll																											AT1G64720	-0.0613321	9.05954e-62	-0.296281	2.02039e-08	0.434479	epidermis		AT3G06680	-0.124146	2.32718e-28	-0.416672	0.103453	0.356594	mesophyll
	AT2G45960	-0.056171	7.47316e-31	-0.454659	8.98757e-12	0.309572	mesophyll																											AT1G67900	0.0434795	1.55716e-08	0.0350751	0.878568	0.644352	epidermis		AT3G06700	-0.0912951	1.64579e-17	-0.100082	1	0.263305	mesophyll
	AT2G46450	0.058593	1.5056e-28	-0.00970333	0.477524	-0.820228	mesophyll																											AT2G13360	-0.0277704	4.16719e-05	-0.257524	0.00456967	0.386119	epidermis		AT3G11510	-0.105058	5.02819e-84	-0.415288	1.70474e-05	0.306788	mesophyll
	AT3G03150	0.012092	0.00474312	0.173553	0.00147918	0.437073	mesophyll																											AT2G25730	0.00292204	0.940798	0.489026	8.36273e-05	-0.548981	epidermis		AT3G11940	-0.073265	1.45238e-20	-0.139315	0.291704	0.449668	mesophyll
	AT3G07360	0.0334688	0.126293	0.464587	0.0169587	0.623114	mesophyll																											AT2G34420	-0.0314959	2.05627e-05	-0.438483	1.71318e-06	0.318076	epidermis		AT3G12390	-0.0332033	1.03796e-17	-0.102386	0.178989	0.314573	mesophyll
	AT3G07460	-0.0543753	1.02767e-11	-0.00147061	0.68746	0.316827	mesophyll																											AT2G34430	-0.0689542	5.93428e-16	-0.537724	1.07207e-07	0.336833	epidermis		AT3G16080	-0.0931462	3.30322e-52	-0.270834	0.101816	0.519558	mesophyll
	AT3G11410	0.0302247	2.92222e-07	0.408396	8.96718e-13	1.04168	mesophyll																											AT2G35630	-0.0537276	5.90438e-30	0.163836	0.00259865	-0.480089	epidermis		AT3G16240	-0.233135	5.55125e-145	-0.843059	3.12583e-09	0.585493	mesophyll
	AT3G12120	-0.102341	1.18482e-136	-0.0959101	0.863999	0.293751	mesophyll																											AT2G40205	-0.107964	1.26197e-20	-0.326573	0.543123	-0.592324	epidermis		AT3G18740	-0.091921	7.01386e-61	-0.423092	2.16786e-05	0.305455	mesophyll
	AT3G14810	-0.0402839	6.76435e-06	-0.0948321	0.72494	0.757123	mesophyll																											AT3G01500	-0.109984	5.63568e-42	-0.298627	0.0133453	0.499389	epidermis		AT3G22230	-0.105636	1.70563e-44	-0.450107	0.000502504	0.379472	mesophyll
	AT3G15480	-0.0978437	3.26145e-129	-0.116954	0.551473	0.271444	mesophyll																											AT3G08940	-0.0111039	0.190823	-0.210821	0.0641251	0.445288	epidermis		AT3G22380	0.0246656	2.64126e-08	0.297046	3.97784e-08	-0.475351	mesophyll
	AT3G16570	-0.0635683	6.99857e-34	0.0472441	0.10613	0.481931	mesophyll																											AT3G16640	-0.0531	3.82556e-18	-0.420694	5.36677e-06	0.399965	epidermis		AT3G23390	-0.0941144	4.63617e-51	-0.330648	0.0107812	0.263978	mesophyll
	AT3G18820	0.0170512	1.03438e-05	0.254714	1.19928e-07	0.450056	mesophyll																											AT3G26650	-0.0878642	3.93294e-46	-0.488586	8.78575e-09	0.488456	epidermis		AT3G24080	-0.051773	2.14254e-12	-0.33946	0.0047231	0.321383	mesophyll
	AT3G20470	-0.0748086	6.76512e-10	-0.478656	0.000252744	0.590244	mesophyll																											AT3G52590	-0.12891	1.0565e-48	-0.308322	0.139814	-0.585052	epidermis		AT3G25520	-0.0937705	1.41058e-50	-0.380852	0.000164934	0.391307	mesophyll
	AT3G20820	-0.0601678	5.42279e-27	-0.0617601	0.869023	0.439947	mesophyll																											AT3G54500	-0.0470003	6.66701e-10	-0.336895	0.00251663	0.682951	epidermis		AT3G28900	-0.0861967	5.35445e-50	-0.327356	0.00128234	0.342602	mesophyll
	AT3G25500	-0.104667	2.40582e-137	-0.0696012	0.905714	0.343034	mesophyll																											AT3G54890	-0.0544756	4.1077e-18	-0.388717	7.40426e-07	0.333817	epidermis		AT3G46040	-0.0784958	2.53484e-49	-0.21384	0.0493806	0.309129	mesophyll
	AT3G26450	-0.0894361	1.55285e-84	0.0321054	0.207821	0.345767	mesophyll																											AT3G56020	-0.0924256	2.39877e-19	-0.361617	0.213735	-0.625836	epidermis		AT3G48000	0.01087	0.000609917	-0.200971	2.46039e-06	0.284812	mesophyll
	AT3G26510	0.0819811	3.34846e-46	0.343408	0.000206751	-0.765801	mesophyll																											AT3G56940	-0.0716947	4.51027e-37	-0.457579	3.60906e-10	0.456198	epidermis		AT3G48930	-0.0912191	1.32453e-56	-0.235993	0.105462	0.250581	mesophyll
	AT3G43720	-0.114491	7.11964e-32	-0.0736153	0.961172	0.41386	mesophyll																											AT4G03210	-0.0205984	0.00979358	0.0524925	1	-0.62751	epidermis		AT3G49910	-0.0896545	6.00793e-57	-0.350795	0.000924096	0.281153	mesophyll
	AT3G44310	-0.0133577	0.000779088	-0.0263386	0.828949	0.520693	mesophyll																											AT4G13850	-0.068529	1.71245e-16	-0.0566172	0.92114	-0.572648	epidermis		AT3G53020	-0.0740373	1.38924e-54	-0.352449	1.72546e-05	0.307447	mesophyll
	AT3G46530	0.0390973	3.7361e-30	0.226388	1.27011e-06	-0.599194	mesophyll																											AT4G16660	-0.0509287	2.48727e-33	0.0578435	0.172453	-0.449145	epidermis		AT3G53890	-0.0822656	1.08749e-49	-0.252503	0.0201404	0.367529	mesophyll
	AT3G53420	-0.0797661	8.74865e-50	-0.389291	3.67565e-08	0.830416	mesophyll																											AT4G21960	-0.0454353	2.05847e-38	0.00261026	0.521934	-0.47676	epidermis		AT3G55280	-0.0592853	1.27606e-07	-0.0207597	1	0.252026	mesophyll
	AT3G53990	0.0561053	2.21838e-21	0.57847	4.05225e-16	0.524239	mesophyll																											AT4G24190	-0.0673106	2.14398e-24	0.00166881	0.757301	-0.40008	epidermis		AT3G55750	-0.105462	2.8196e-72	-0.481406	2.4989e-06	0.333575	mesophyll
	AT3G61260	-0.0162084	2.3067e-05	-0.0366735	0.685806	0.327909	mesophyll																											AT4G39090	0.0485243	1.00809e-33	0.180388	0.00523795	-0.467707	epidermis		AT3G56340	-0.081019	1.28345e-52	-0.323164	0.000406402	0.380129	mesophyll
	AT4G02510	0.0110688	0.010964	-0.0367721	0.524993	-0.53487	mesophyll																											AT5G18020	0.0948837	2.34707e-12	-0.450257	0.00221841	0.846652	epidermis		AT3G57040	-0.0415631	2.0284e-06	-0.32225	0.0164174	0.55833	mesophyll
	AT4G11600	0.0756367	2.00858e-94	0.33899	9.56417e-10	0.615243	mesophyll																											AT5G42020	-0.0567418	2.87807e-10	0.228405	0.0324396	-0.436925	epidermis		AT3G59540	-0.0748352	3.04305e-36	-0.250377	0.0661101	0.367549	mesophyll
	AT4G16190	0.0319863	3.92341e-34	0.161472	6.90766e-06	0.591153	mesophyll																											AT5G52900	0.0210104	0.217146	-0.522987	0.00161203	0.97911	epidermis		AT3G60770	-0.0783812	6.62252e-46	-0.341495	0.00108999	0.258292	mesophyll
	AT4G16980	-0.154291	1.26563e-156	-0.451715	8.24514e-08	0.507533	mesophyll																											AT5G56670	-0.122822	5.65087e-33	-0.309658	0.223038	-0.480252	epidermis		AT3G61110	-0.0733239	4.48367e-47	-0.263411	0.0130129	0.320491	mesophyll
	AT4G17340	0.0612909	5.84203e-16	-0.286978	0.000866996	0.422367	mesophyll																											AT5G57560	-0.0362457	0.00957948	0.465498	0.0184237	0.824125	epidermis		AT3G62250	-0.107629	2.20449e-63	-0.446482	2.32764e-05	0.330192	mesophyll
	AT4G23630	-0.0161304	8.25902e-06	0.170017	0.000133424	0.790571	mesophyll																											AT5G60640	-0.0151001	0.00855196	0.0311044	0.662014	-0.470328	epidermis		AT4G00810	-0.065172	2.11482e-17	0.0201273	0.651628	0.354894	mesophyll
	AT4G23670	-0.0630324	1.08217e-20	0.0822831	0.213335	0.847553	mesophyll																											AT5G61790	-0.0654285	3.52259e-28	-0.0964835	0.738305	-0.57131	epidermis		AT4G13850	-0.0272483	3.88342e-06	0.0764417	0.249564	0.250311	mesophyll
	AT4G26190	-0.0426894	1.75976e-05	-0.0594523	0.843161	-0.747281	mesophyll																											AT5G64770	0.0563078	9.45462e-33	-0.114574	0.00392439	0.70782	epidermis		AT4G15000	-0.118748	1.17312e-57	-0.452662	0.000310642	0.362819	mesophyll
	AT4G27520	-0.0639392	4.57101e-70	0.0299695	0.0274833	0.914267	mesophyll																											AT5G66570	-0.0485821	1.15492e-15	-0.453531	1.88689e-09	0.267871	epidermis		AT4G16410	-0.0448365	1.03597e-14	-0.298875	0.000381469	0.284587	mesophyll
	AT4G27960	0.0193206	3.72588e-07	0.1702	0.00179007	0.290398	mesophyll																											AT5G66580	0.0385586	0.0388973	-0.0199835	0.831385	1.07246	epidermis		AT4G16980	-0.154291	1.26563e-156	-0.451715	8.24514e-08	0.381759	mesophyll
	AT4G28240	0.0853071	1.30842e-35	-0.0478405	0.727105	0.356005	mesophyll																											AT1G13440	0.0163014	0.00237699	0.171599	0.0151893	-0.649777	vasculature		AT4G17390	-0.13209	4.71865e-124	-0.51515	6.5162e-07	0.299432	mesophyll
	AT4G29060	-0.0917744	5.26627e-83	-0.229254	0.000832804	-0.515248	mesophyll																											AT1G22710	0.0344353	1.52493e-36	0.145219	0.000870449	-1.13637	vasculature		AT4G17600	-0.0668197	1.06621e-77	-0.32721	5.46009e-10	0.270391	mesophyll
	AT4G30650	-0.0341373	2.51436e-10	0.43044	2.88444e-11	1.15047	mesophyll																											AT1G29920	-0.0730098	2.77841e-63	-0.390211	3.20302e-13	0.363759	vasculature		AT4G18100	-0.101917	1.55935e-66	-0.407633	9.93721e-05	0.373018	mesophyll
	AT4G30960	0.00997868	0.011909	0.0644966	0.229013	0.550945	mesophyll																											AT1G29930	-0.0487276	5.92796e-28	-0.309471	1.48491e-08	0.359156	vasculature		AT4G18730	-0.0798452	1.7526e-54	-0.331525	0.00071725	0.440767	mesophyll
	AT4G34000	0.0630106	6.24324e-17	0.556498	1.73227e-11	1.01588	mesophyll																											AT1G61520	-0.0107904	0.198001	-0.221979	0.0175577	0.312654	vasculature		AT4G23750	-0.104314	1.77516e-22	-0.250217	0.168977	0.649125	mesophyll
	AT4G35100	-0.231145	1.01733e-223	-0.710574	1.56104e-07	0.649295	mesophyll																											AT1G64370	0.0915111	2.77772e-61	0.193107	0.00415221	-1.43577	vasculature		AT4G26230	-0.0980993	4.93357e-80	-0.397349	1.41448e-05	0.320774	mesophyll
	AT4G36800	0.0424631	6.21974e-07	0.258059	0.0398333	0.334983	mesophyll																											AT1G64720	-0.0452986	3.42e-93	-0.220931	2.02141e-14	0.483904	vasculature		AT4G27090	-0.0836998	5.73781e-52	-0.337432	0.000577537	0.257137	mesophyll
	AT4G37470	0.0381759	8.30797e-32	0.448978	1.38033e-32	0.602855	mesophyll																											AT1G67870	0.0937816	7.92147e-79	0.135901	0.0461917	-1.25846	vasculature		AT4G27310	0.0277023	3.48432e-15	-0.149817	0.00058687	0.354361	mesophyll
	AT4G37800	-0.0871188	1.21523e-11	-0.54313	6.26038e-05	0.556573	mesophyll																											AT2G01008	-0.0522787	2.06598e-11	0.162861	0.0397746	-0.955739	vasculature		AT4G29410	-0.0799564	1.10122e-11	-0.157387	0.780201	0.275166	mesophyll
	AT4G37980	-0.0526188	4.45568e-19	-0.176858	0.0424445	0.277647	mesophyll																											AT2G02130	-0.0626935	1.16551e-52	-0.156863	0.0971474	-0.883846	vasculature		AT4G31700	-0.0683112	1.98394e-19	-0.22952	0.0897988	0.292925	mesophyll
	AT4G39330	-0.152246	2.20282e-52	-0.355655	0.0258872	0.563909	mesophyll																											AT2G05070	-0.0448765	8.02652e-59	-0.225424	3.7559e-10	0.381849	vasculature		AT4G35100	-0.231145	1.01733e-223	-0.710574	1.56104e-07	0.393559	mesophyll
	AT4G39730	0.0132124	0.000982969	0.254506	3.48059e-10	0.825734	mesophyll																											AT2G05100	-0.0270159	7.424e-17	-0.321803	3.25526e-18	0.457032	vasculature		AT4G36130	-0.0888659	9.64351e-50	-0.236647	0.0990272	0.314178	mesophyll
	AT5G02790	0.0171899	7.51847e-19	-0.0604686	0.011416	0.372666	mesophyll																											AT2G30860	-0.0158244	1.87463e-07	0.0175006	0.429537	-1.0604	vasculature		AT4G37910	-0.0874744	7.62382e-45	-0.289451	0.0159703	0.293117	mesophyll
	AT5G06530	0.105445	9.70163e-33	0.373963	0.00235903	0.543505	mesophyll																											AT2G34420	-0.0167308	0.000672654	-0.258655	8.99179e-06	0.307747	vasculature		AT4G38550	0.0811064	1.51571e-33	0.536166	1.23193e-11	-0.41249	mesophyll
	AT5G08680	-0.00617418	0.0268132	0.110132	0.00426159	0.420778	mesophyll																											AT2G34430	-0.0415998	7.23793e-11	-0.416486	1.04411e-08	0.354343	vasculature		AT4G38860	-0.0110908	0.0532284	-0.402687	4.18402e-09	0.29842	mesophyll
	AT5G09810	-0.0334193	9.82554e-14	-0.189165	0.00301457	0.361668	mesophyll																											AT2G39730	-0.0282013	1.03631e-09	-0.3563	8.84834e-12	0.487927	vasculature		AT4G39200	-0.0760046	1.15767e-12	-0.0982227	0.840073	0.287729	mesophyll
	AT5G11740	-0.099128	6.70969e-59	-0.111006	0.686536	0.367694	mesophyll																											AT2G40205	-0.10801	1.25866e-48	-0.30681	0.0101961	-0.69439	vasculature		AT4G40030	-0.0299603	1.05793e-08	-0.0998133	0.395588	0.32816	mesophyll
	AT5G14780	0.0594651	1.40152e-21	0.032561	0.593946	0.756152	mesophyll																											AT3G14310	-0.0934494	1.2593e-125	-0.0794013	0.99471	-0.628726	vasculature		AT5G00685	-0.0658762	2.75408e-18	0.0300812	0.57781	0.255085	mesophyll
	AT5G14920	-0.0639742	1.20523e-11	0.329884	0.00181828	0.436148	mesophyll																											AT3G15353	0.0626612	1.72428e-60	-0.0206447	0.528836	-1.50196	vasculature		AT5G01350	-0.0352254	1.06841e-13	-0.012056	0.805354	0.257949	mesophyll
	AT5G15960	0.0282652	0.00707731	0.870741	5.66002e-19	1.41699	mesophyll																											AT3G18080	-0.0755346	2.09176e-163	-0.0988337	0.315658	-0.785234	vasculature		AT5G02960	-0.0909666	1.07447e-70	-0.485115	9.42321e-09	0.41612	mesophyll
	AT5G20650	-0.0513247	1.0164e-31	-0.139506	0.0829134	0.460314	mesophyll																											AT3G25717	0.0369794	0.000221565	-0.130315	0.271718	1.01799	vasculature		AT5G06110	-0.0528494	2.39614e-08	-0.157716	0.458783	0.282669	mesophyll
	AT5G20700	0.0127949	0.000109286	0.105021	0.0302211	0.453976	mesophyll																											AT3G54890	-0.0402427	3.97134e-25	-0.273111	6.95557e-09	0.30496	vasculature		AT5G10360	-0.0543644	2.35421e-16	-0.159656	0.17025	0.265057	mesophyll
	AT5G27930	0.0648816	6.11472e-35	0.744506	1.20369e-38	0.400023	mesophyll																											AT4G00780	0.0938672	1.09035e-193	0.121787	0.0887096	-0.834892	vasculature		AT5G11420	-0.116097	1.17219e-109	-0.162793	0.0843823	0.38296	mesophyll
	AT5G34850	-0.0617765	3.02803e-92	-0.142025	0.0499278	0.538908	mesophyll																											AT4G10340	-0.0473699	8.36043e-65	-0.326658	5.69886e-21	0.303428	vasculature		AT5G11740	-0.099128	6.70969e-59	-0.111006	0.686536	0.392401	mesophyll
	AT5G38420	-0.0526375	4.32224e-28	-0.42582	1.09715e-14	-0.393705	mesophyll																											AT4G38740	0.0314795	1.75396e-13	0.075825	0.427607	-1.0124	vasculature		AT5G13180	0.0189314	2.0606e-06	-0.111972	0.0338687	0.382249	mesophyll
	AT5G39570	-0.009903	0.154656	0.312879	9.33543e-05	0.711876	mesophyll																											AT5G02380	0.0545847	7.51063e-42	0.0303524	0.741324	-1.21582	vasculature		AT5G15200	-0.102722	1.04144e-81	-0.480801	2.20241e-08	0.348467	mesophyll
	AT5G40450	0.0781078	9.15592e-41	0.0859228	1	-1.07751	mesophyll																											AT5G02760	-0.107954	5.73629e-25	-0.533021	0.000180564	0.935978	vasculature		AT5G15230	-0.205261	1.47417e-73	0.170203	0.166619	0.28664	mesophyll
	AT5G41790	0.0247309	1.72805e-22	0.0858681	0.0708858	-0.548043	mesophyll																											AT5G42980	0.0887007	1.19315e-98	0.0565868	0.901184	-1.04529	vasculature		AT5G15350	-0.143857	1.65877e-118	-0.543686	3.37815e-07	0.388831	mesophyll
	AT5G44130	-0.0772298	3.77825e-24	-0.363406	0.00118572	0.366085	mesophyll																											AT5G47370	0.00364887	0.272351	-0.218771	0.000716662	1.00222	vasculature		AT5G16130	-0.112456	1.34591e-90	-0.50186	2.05782e-07	0.345704	mesophyll
	AT5G52310	0.0472188	3.7486e-07	0.890576	1.87656e-25	2.66141	mesophyll																											AT5G52900	0.00450504	0.786152	-0.272949	0.0588097	1.47353	vasculature		AT5G18380	-0.0885895	1.96492e-35	-0.447135	0.000111263	0.39143	mesophyll
	AT5G57180	-0.0771795	3.29727e-42	-0.141528	0.21813	-0.622665	mesophyll																											AT5G54270	-0.0520626	2.79009e-121	-0.261767	2.09137e-19	0.487375	vasculature		AT5G19140	0.0996694	1.35192e-160	0.142605	0.0401912	-0.34251	mesophyll
	AT5G60360	0.041272	8.72889e-14	0.22627	0.00513476	0.525528	mesophyll																											AT5G64770	-0.00964717	0.225455	-0.246881	0.00125963	1.36731	vasculature		AT5G19190	-0.00957838	0.0450825	-0.295686	5.91806e-08	0.352795	mesophyll
	AT5G62670	-0.105575	5.00536e-128	-0.271489	0.00159884	0.604847	mesophyll																																			AT5G19510	-0.0811339	1.75891e-54	-0.451237	1.09147e-07	0.384384	mesophyll
	AT5G66040	0.0616395	0.000126209	0.296785	0.332145	0.35325	mesophyll																																			AT5G20160	-0.0422102	0.000429449	-0.0443794	1	0.302744	mesophyll
	AT5G67300	-0.00424098	0.430278	0.386569	4.99861e-07	0.446682	mesophyll																																			AT5G20280	0.0218085	5.99669e-24	0.276461	7.62159e-28	-0.340537	mesophyll
	AT1G01320	-0.0786982	8.09918e-60	-0.145157	0.17518	-0.728437	epidermis																																			AT5G20290	-0.100214	3.16913e-94	-0.454873	4.66979e-08	0.40423	mesophyll
	AT1G01470	0.0612372	2.40409e-10	0.836127	3.16249e-15	1.20275	epidermis																																			AT5G22650	-0.0607884	1.0078e-09	-0.224448	0.222519	0.390011	mesophyll
	AT1G02205	-0.155769	3.03233e-43	0.118525	0.264473	1.60108	epidermis																																			AT5G23740	-0.107103	8.40891e-69	-0.514935	1.1434e-06	0.295437	mesophyll
	AT1G08890	0.148132	1.02188e-95	0.731371	1.98381e-16	1.11907	epidermis																																			AT5G23900	-0.082587	1.43296e-52	-0.447393	1.20645e-06	0.27133	mesophyll
	AT1G09310	-0.0248785	0.00120924	-0.291498	0.000934829	0.923597	epidermis																																			AT5G25460	-0.154528	3.20164e-102	-0.517551	3.87745e-09	0.252771	mesophyll
	AT1G12480	-0.0532127	3.29735e-09	0.0495464	0.446127	0.98124	epidermis																																			AT5G27120	-0.125893	2.24048e-61	-0.477875	0.0102665	0.293749	mesophyll
	AT1G13930	-0.0547638	1.67922e-18	-0.120732	0.377278	0.551981	epidermis																																			AT5G27700	-0.0701244	5.62756e-36	-0.347248	0.000780279	0.265701	mesophyll
	AT1G16960	-0.0954409	1.4817e-28	-0.0910117	0.971654	1.00588	epidermis																																			AT5G40450	0.0781078	9.15592e-41	0.0859228	1	-0.454394	mesophyll
	AT1G20440	0.134892	7.94274e-74	0.901021	1.84856e-21	1.46797	epidermis																																			AT5G42530	0.0194922	5.51619e-05	0.170163	0.00392008	-0.530097	mesophyll
	AT1G29395	0.0640603	4.17991e-18	0.350137	0.000979823	0.882401	epidermis																																			AT5G44020	-0.183499	3.17563e-94	-0.803771	4.02258e-10	0.391942	mesophyll
	AT1G52827	-0.0543078	8.66065e-10	-0.183103	0.289702	1.22652	epidermis																																			AT5G45775	-0.0669418	4.39773e-11	-0.0535253	1	0.364288	mesophyll
	AT1G68530	0.080331	1.38703e-20	0.0886756	0.722373	1.01016	epidermis																																			AT5G46430	-0.0481902	2.41754e-17	-0.161719	0.200926	0.274152	mesophyll
	AT1G73480	0.0290109	5.6213e-11	0.130485	0.0492332	1.2138	epidermis																																			AT5G47700	-0.0891043	3.00143e-19	-0.484749	0.00204397	0.278352	mesophyll
	AT1G75750	0.0617997	1.21201e-05	-0.146893	0.357777	0.766554	epidermis																																			AT5G47930	-0.0692003	2.17755e-37	-0.270923	0.0209688	0.374935	mesophyll
	AT1G76180	0.0692612	4.39116e-28	0.444334	1.92158e-06	1.00407	epidermis																																			AT5G52470	-0.0910613	4.51023e-28	-0.166891	0.436332	0.454065	mesophyll
	AT1G78070	0.0639325	0.000339348	0.480057	0.0134079	1.19359	epidermis																																			AT5G52650	-0.0922556	1.39321e-58	-0.355447	0.00017333	0.266162	mesophyll
	AT1G78580	-0.127315	2.63643e-57	-0.220299	0.19891	1.36567	epidermis																																			AT5G56710	-0.0732161	1.01354e-37	-0.354015	0.000188158	0.413564	mesophyll
	AT2G15970	0.0135238	0.0303124	0.245919	0.000288903	1.85897	epidermis																																			AT5G59690	-0.114053	1.31834e-47	-0.590681	8.51508e-06	0.250776	mesophyll
	AT2G17840	0.120748	5.39415e-13	0.924299	1.37283e-05	0.891738	epidermis																																			AT5G59850	-0.109004	2.92202e-64	-0.478162	0.000116799	0.328916	mesophyll
	AT2G27385	-0.119531	1.41432e-76	-0.381092	0.000144626	0.827326	epidermis																																			AT5G61170	-0.0786698	3.34267e-60	-0.214004	0.0745513	0.364254	mesophyll
	AT2G38540	-0.137256	1.27196e-109	-0.202044	0.659847	0.655537	epidermis																																			AT5G62920	-0.0898007	5.78137e-31	-0.40958	4.30669e-05	1.09644	mesophyll
	AT2G39800	-0.0489967	1.45023e-08	0.258927	0.0124548	0.874516	epidermis																																			AT5G64140	-0.0865419	1.42407e-33	-0.321601	0.0347478	0.340771	mesophyll
	AT2G42530	0.00678222	0.489893	0.242082	0.0119133	1.50172	epidermis																																			AT1G10470	-0.0559661	1.63758e-08	-0.110834	0.772309	1.1281	epidermis
	AT2G42540	0.0163422	0.509101	0.561147	3.95965e-06	2.67361	epidermis																																			AT1G12090	-0.152169	1.36694e-92	-0.378624	0.0370332	0.484301	epidermis
	AT2G46070	-0.0207175	0.00394304	-0.061831	1	0.932739	epidermis																																			AT1G19050	-0.0989591	2.10311e-30	-0.315363	0.0109129	0.900011	epidermis
	AT2G47240	-0.138036	4.33772e-47	0.14228	0.0455263	-0.908918	epidermis																																			AT1G203301	-0.114073	1.52171e-48	-0.501513	6.2825e-05	0.63627	epidermis
	AT3G11410	0.031449	1.10766e-06	0.344862	6.86926e-06	1.34722	epidermis																																			AT1G44575	-0.0609684	4.1643e-16	-0.170367	0.317305	0.413574	epidermis
	AT3G13520	-0.10276	1.35396e-25	-0.304729	0.291866	0.89226	epidermis																																			AT2G06520	-0.0476826	1.85774e-10	-0.494694	1.65757e-07	0.277035	epidermis
	AT3G16370	-0.0916713	1.60713e-69	-0.417903	1.96444e-08	0.694311	epidermis																																			AT2G109401	-0.228337	1.42605e-104	-0.72484	0.00080005	0.494672	epidermis
	AT3G17070	-0.109194	1.21261e-36	-0.0510863	0.851572	1.68169	epidermis																																			AT2G451801	-0.0815586	1.03355e-28	-0.698157	7.17529e-11	0.545742	epidermis
	AT3G18490	-0.0508116	3.90063e-29	-0.24383	0.0012226	0.853528	epidermis																																			AT3G15353	-0.0353821	4.4835e-06	-0.0448644	0.870084	0.755853	epidermis
	AT3G24503	0.0596186	3.76014e-31	0.158983	0.504961	-1.15198	epidermis																																			AT3G162401	-0.194685	9.91956e-82	-0.937459	2.89341e-10	0.768862	epidermis
	AT3G44735	-0.0158016	0.00710542	0.182962	0.258349	0.845193	epidermis																																			AT3G21250	0.00855175	0.173906	0.00840163	0.978583	-0.588193	epidermis
	AT3G47295	-0.106039	5.1658e-41	-0.0784472	0.954788	1.44279	epidermis																																			AT3G54890	-0.0544756	4.1077e-18	-0.388717	7.40426e-07	0.29292	epidermis
	AT3G53420	-0.0661158	3.35747e-22	-0.484791	1.47044e-07	1.05661	epidermis																																			AT4G05631	-0.0870796	7.18634e-32	0.354947	4.06227e-06	-0.708053	epidermis
	AT3G53990	0.057633	1.73946e-08	0.371743	0.0137239	0.930293	epidermis																																			AT4G16860	0.0107396	0.00234837	0.102294	0.0476775	-0.966328	epidermis
	AT3G55500	-0.164612	1.0802e-36	-0.223051	0.707729	2.93531	epidermis																																			AT4G169801	-0.155197	1.00216e-85	-0.570255	1.72266e-05	0.497416	epidermis
	AT4G00360	-0.0414078	2.13202e-11	-0.0990972	0.58422	0.886886	epidermis																																			AT4G32850	0.0361927	3.64943e-05	0.177728	0.324723	-0.599748	epidermis
	AT4G16146	0.0114053	0.773095	0.531852	2.72638e-06	0.62874	epidermis																																			AT5G17920	-0.082106	1.90171e-34	-0.0253197	1	0.356406	epidermis
	AT4G16860	0.0107396	0.00234837	0.102294	0.0476775	-1.40488	epidermis																																			AT5G38430	-0.031323	0.000102973	-0.200959	0.474312	0.447924	epidermis
	AT4G23670	0.0799937	1.06961e-41	0.22395	0.028048	0.619477	epidermis																																			AT5G404501	0.111016	1.23165e-118	-0.172413	0.00018404	-0.565593	epidermis
	AT4G27520	-0.0684267	4.02317e-39	-0.0254398	0.559057	1.20878	epidermis																																			AT5G46330	-0.0267601	0.000400855	-0.320434	0.0027069	-0.693331	epidermis
	AT4G34000	0.0468594	0.000121512	0.464949	0.000453753	1.00941	epidermis																																			AT5G53460	0.0126536	0.000218228	0.0157218	0.945284	-0.452979	epidermis
	AT4G38770	-0.118906	2.72355e-46	-0.531196	9.36736e-07	0.815449	epidermis																																			AT2G109402	-0.22197	1.2332e-141	-0.654649	2.72821e-06	0.328824	vasculature
	AT5G14780	0.0880946	2.66099e-44	-0.0276893	0.524601	0.805305	epidermis																																			AT3G162402	-0.187543	1.33553e-175	-0.492303	1.92837e-07	0.440217	vasculature
	AT5G15960	0.0476004	0.0624738	0.66146	4.70587e-05	1.59314	epidermis																																			AT4G056311	-0.0796703	2.96757e-34	0.276957	0.000280641	-1.03963	vasculature
	AT5G15970	0.0271323	8.13519e-05	0.622924	3.20808e-22	2.73873	epidermis																																			AT4G169802	-0.0647518	4.62536e-66	-0.322565	7.32877e-09	0.505918	vasculature
	AT5G25610	0.0128019	0.263998	0.332163	2.75499e-05	0.840854	epidermis																																			AT5G54770	0.00957732	0.0103562	-0.191726	6.40815e-05	-0.445673	vasculature
	AT5G40450	0.111016	1.23165e-118	-0.172413	0.00018404	-1.5823	epidermis																																			AT5G629201	-0.0546413	8.55966e-23	-0.278295	0.000946593	0.809951	vasculature
	AT5G41050	-0.0767901	2.07962e-19	-0.321681	0.0702527	0.724052	epidermis
	AT5G52310	0.0735129	2.89981e-20	0.904335	3.658e-29	2.67257	epidermis
	AT5G57050	0.0396265	0.0561815	0.596355	2.5815e-05	1.25919	epidermis
	AT1G01470	0.0870623	6.4594e-78	0.371997	3.38586e-11	0.8416	vasculature
	AT1G13930	0.00536645	0.295341	0.126668	0.0284303	0.7324	vasculature
	AT1G20440	0.129754	9.17215e-107	0.302607	1.03473e-05	1.8447	vasculature
	AT1G20450	0.100818	6.67358e-22	0.532212	0.000123906	1.81467	vasculature
	AT1G29395	0.0608354	9.45626e-29	0.251272	0.000103535	1.01521	vasculature
	AT1G73480	0.0153213	0.000189557	0.154671	0.00195854	1.01807	vasculature
	AT2G15970	0.012513	0.0123697	0.202893	0.000300928	1.63242	vasculature
	AT2G42530	0.012866	0.0185128	0.228437	0.000358583	1.8455	vasculature
	AT2G42540	-0.00221873	1	0.648472	1.83597e-14	2.8254	vasculature
	AT3G11410	0.0253017	1.25391e-07	0.303381	2.2705e-09	1.12279	vasculature
	AT3G16370	-0.115968	5.96431e-56	-0.442405	0.000100113	0.876009	vasculature
	AT3G50970	0.129934	5.54451e-44	0.806446	6.30605e-18	1.38999	vasculature
	AT3G53420	-0.0558025	3.25177e-30	-0.300748	2.81031e-06	0.945004	vasculature
	AT4G30650	-0.0121034	0.00571096	0.333018	9.10289e-10	0.738723	vasculature
	AT4G34000	-0.0039534	0.567565	0.29376	0.000170337	1.11004	vasculature
	AT4G38770	-0.103397	1.15936e-30	-0.387747	0.00282685	0.817528	vasculature
	AT5G15960	0.0739848	8.03274e-20	0.812234	8.11472e-21	1.2526	vasculature
	AT5G15970	0.0283329	2.63551e-13	0.337928	8.19134e-15	2.38462	vasculature
	AT5G17460	0.0227989	0.395024	0.605958	1.10817e-06	1.67754	vasculature
	AT5G52310	0.0848194	3.53768e-29	0.686111	5.18764e-20	2.56531	vasculature
[truncated: 14 more columns]
